# Supplementary material for: Ferric reductase-related proteins mediate fungal heme acquisition
Source: eLife. 2022 Oct 6;11:e80604. doi: 10.7554/eLife.80604 (PMC9635878; doi:10.7554/eLife.80604)
Supplement: Figure 1—source data 1. [file elife-80604-fig1-data1.zip]

Archive with 2 entries (2 files):
- Figure 1 - source data 1.xlsx
- __MACOSX/._Figure 1 - source data 1.xlsx
