# Supplementary material for: Ferric reductase-related proteins mediate fungal heme acquisition
Source: eLife. 2022 Oct 6;11:e80604. doi: 10.7554/eLife.80604 (PMC9635878; doi:10.7554/eLife.80604)
Supplement: Figure 1—source data 1. [file elife-80604-fig1-data1.zip › Figure 1 - source data 1.xlsx]

## Sheet: YPDpH8.5+Fz+Hb plate3
Application: Tecan i-control				Tecan i-control , 1.10.4.0
Device: infinite 200Pro				Serial number: 1306007910				Serial number of connected stacker:
Firmware: V_3.37_07/12_Infinite (Jul 20 2012/13.56.47)				MAI, V_3.37_07/12_Infinite (Jul 20 2012/13.56.47)
Date:	17/06/2021
Time:	16:17:27
System				PLATE-READER
User				MEDICINE\Multilabs
Plate				Greiner 96 Flat Bottom Transparent Polystyrol [GRE96ft.pdfx]
Plate-ID (Stacker)
Label: Label1
Mode				Absorbance
Wavelength				600	nm
Bandwidth				9	nm
Number of Flashes				25
Settle Time				0	ms
Start Time:	17/06/2021 16:17:27
	Temperature: 25.9 °C
<>	1	2	3	4	5	6	7	8	9	10	11	12
A	1.3773	1.4293	1.2941	0.8501	0.4599	0.3605	0.2252	0.2667	0.2964	0.2417	0.2247	0.1579	KC1411
B	1.367	1.433	1.3734	1.2497	0.4229	0.3754	0.3532	0.2439	0.2263	0.1879	0.2231	0.1569	KC1411
C	0.1748	0.1718	0.1639	0.1688	0.1715	0.1634	0.167	0.1633	0.163	0.1698	0.1791	0.1626	KC1412
D	0.2613	0.1748	0.1648	0.1828	0.1667	0.1637	0.1707	0.1821	0.1634	0.1646	0.1773	0.1608	KC1412
E	0.2392	0.1867	0.1797	0.1713	0.2035	0.1751	0.1616	0.1648	0.1693	0.2167	0.1878	0.1671	KC1412
F	1.167	1.2923	0.5536	0.41	0.217	0.3059	0.2298	0.268	0.1903	0.2907	0.251	0.1613	KC1414
G	1.384	1.3892	0.5058	0.372	0.254	0.3072	0.2093	0.2255	0.2379	0.2984	0.2455	0.1648	KC1414
H	1.4103	1.4625	0.6292	0.3224	0.4079	0.3268	0.2584	0.3041	0.2098	0.1916	0.2933	0.1654	KC1414
End Time:	17/06/2021 16:18:44

## Sheet: YPDpH8.5+Fz+Hb plate2
Application: Tecan i-control				Tecan i-control , 1.10.4.0
Device: infinite 200Pro				Serial number: 1306007910				Serial number of connected stacker:
Firmware: V_3.37_07/12_Infinite (Jul 20 2012/13.56.47)				MAI, V_3.37_07/12_Infinite (Jul 20 2012/13.56.47)
Date:	17/06/2021
Time:	16:15:39
System				PLATE-READER
User				MEDICINE\Multilabs
Plate				Greiner 96 Flat Bottom Transparent Polystyrol [GRE96ft.pdfx]
Plate-ID (Stacker)
Label: Label1
Mode				Absorbance
Wavelength				600	nm
Bandwidth				9	nm
Number of Flashes				25
Settle Time				0	ms
Start Time:	17/06/2021 16:15:39
	Temperature: 25.9 °C
<>	1	2	3	4	5	6	7	8	9	10	11	12
A	1.2783	1.401	1.2873	1.1709	0.8251	0.4618	0.41	0.3584	0.3669	0.3107	0.282	0.1549	KC900
B	0.3993	0.165	0.2147	0.1789	0.1681	0.1915	0.163	0.1817	0.1738	0.1672	0.176	0.1572	KC1146
C	0.2439	0.1902	0.1948	0.1946	0.1775	0.1692	0.1653	0.1757	0.185	0.1835	0.1588	0.1585	KC1146
D	0.2386	0.1777	0.1824	0.1735	0.1567	0.1633	0.1986	0.1732	0.1605	0.1643	0.1642	0.1618	KC1146
E	1.3025	1.3971	1.447	0.5955	0.3515	0.2615	0.2542	0.2219	0.2298	0.2069	0.1924	0.1617	KC1147
F	1.3114	1.3985	1.28	0.7902	0.3598	0.3412	0.2287	0.225	0.2287	0.2208	0.1978	0.1596	KC1147
G	1.2793	1.3988	1.3588	0.5151	0.4023	0.3957	0.2783	0.2625	0.2122	0.2128	0.2233	0.1638	KC1147
H	1.3244	1.414	1.2951	1.2637	0.3944	0.3253	0.3283	0.2615	0.3039	0.2535	0.2555	0.1637	KC1411
End Time:	17/06/2021 16:16:56

## Sheet: YPDpH8.5+Fz+Hb plate1
Application: Tecan i-control				Tecan i-control , 1.10.4.0
Device: infinite 200Pro				Serial number: 1306007910				Serial number of connected stacker:
Firmware: V_3.37_07/12_Infinite (Jul 20 2012/13.56.47)				MAI, V_3.37_07/12_Infinite (Jul 20 2012/13.56.47)
Date:	17/06/2021
Time:	16:13:57
System				PLATE-READER
User				MEDICINE\Multilabs
Plate				Greiner 96 Flat Bottom Transparent Polystyrol [GRE96ft.pdfx]
Plate-ID (Stacker)
Label: Label1
Mode				Absorbance
Wavelength				600	nm
Bandwidth				9	nm
Number of Flashes				25
Settle Time				0	ms
Start Time:	17/06/2021 16:13:57
	Temperature: 25.8 °C
<>	1	2	3	4	5	6	7	8	9	10	11	12
A	1.2244	1.4034	1.2243	1.3278	0.8847	0.2689	0.2345	0.2055	0.2034	0.1836	0.2009	0.1581	KC811
B	1.3436	1.3632	1.3751	1.3019	0.9667	0.3381	0.2089	0.1877	0.2061	0.1895	0.1946	0.1554	KC811
C	1.3172	1.3021	1.2974	1.2608	0.9415	0.392	0.2435	0.2248	0.1936	0.2172	0.2001	0.1564	KC811
D	1.1698	1.3264	1.3195	1.2355	0.904	0.4512	0.385	0.2689	0.339	0.3397	0.2003	0.16	KC860
E	1.2377	1.2302	1.3298	1.1661	0.5397	0.4099	0.3822	0.3904	0.2468	0.3154	0.1962	0.1611	KC860
F	1.2357	1.3378	1.3243	1.4039	1.0041	0.3431	0.3694	0.3075	0.3822	0.2547	0.2026	0.1632	KC860
G	1.2296	1.3685	1.3963	1.368	0.8459	0.3924	0.3083	0.2319	0.2142	0.2424	0.2008	0.161	KC900
H	1.1597	1.3336	1.3626	1.1341	0.5809	0.3833	0.2727	0.2061	0.3705	0.3343	0.2591	0.1629	KC900
End Time:	17/06/2021 16:15:14

## Sheet: YPD+Fz+Hb plate3
Application: Tecan i-control				Tecan i-control , 1.10.4.0
Device: infinite 200Pro				Serial number: 1306007910				Serial number of connected stacker:
Firmware: V_3.37_07/12_Infinite (Jul 20 2012/13.56.47)				MAI, V_3.37_07/12_Infinite (Jul 20 2012/13.56.47)
Date:	17/06/2021
Time:	16:12:09
System				PLATE-READER
User				MEDICINE\Multilabs
Plate				Greiner 96 Flat Bottom Transparent Polystyrol [GRE96ft.pdfx]
Plate-ID (Stacker)
Label: Label1
Mode				Absorbance
Wavelength				600	nm
Bandwidth				9	nm
Number of Flashes				25
Settle Time				0	ms
Start Time:	17/06/2021 16:12:09
	Temperature: 25.7 °C
<>	1	2	3	4	5	6	7	8	9	10	11	12
A	1.2869	1.1492	1.1783	1.2232	1.2526	1.245	1.2619	1.2343	0.6187	0.4199	0.2177	0.2067	KC1411
B	1.2968	1.2294	1.2214	1.2081	1.334	1.3498	1.4368	1.4143	0.8454	0.5081	0.2296	0.2108	KC1411
C	0.2077	0.3847	0.2058	0.2072	0.2034	0.2385	0.2044	0.2055	0.2063	0.2007	0.2238	0.21	KC1412
D	0.2069	0.2087	0.2038	0.2056	0.2056	0.2089	0.2087	0.2062	0.2093	0.2	0.2316	0.2106	KC1412
E	0.2125	0.2053	0.1989	0.2041	0.2032	0.2089	0.2038	0.2052	0.206	0.2032	0.2301	0.2129	KC1412
F	1.1305	1.0543	1.1032	1.047	1.1701	1.3385	1.0301	1.1913	0.7163	0.4138	0.2246	0.2234	KC1414
G	1.2358	1.1924	1.1143	1.1908	1.3079	1.1556	1.2958	1.2291	0.7208	0.4099	0.2411	0.2047	KC1414
H	1.1611	1.0654	1.067	1.1282	1.1668	1.2922	1.3769	1.2825	0.7481	0.4271	0.2317	0.2004	KC1414
End Time:	17/06/2021 16:13:26

## Sheet: YPD+Fz+Hb plate2
Application: Tecan i-control				Tecan i-control , 1.10.4.0
Device: infinite 200Pro				Serial number: 1306007910				Serial number of connected stacker:
Firmware: V_3.37_07/12_Infinite (Jul 20 2012/13.56.47)				MAI, V_3.37_07/12_Infinite (Jul 20 2012/13.56.47)
Date:	17/06/2021
Time:	16:10:25
System				PLATE-READER
User				MEDICINE\Multilabs
Plate				Greiner 96 Flat Bottom Transparent Polystyrol [GRE96ft.pdfx]
Plate-ID (Stacker)
Label: Label1
Mode				Absorbance
Wavelength				600	nm
Bandwidth				9	nm
Number of Flashes				25
Settle Time				0	ms
Start Time:	17/06/2021 16:10:25
	Temperature: 25.9 °C
<>	1	2	3	4	5	6	7	8	9	10	11	12
A	1.2615	1.2637	1.1983	1.2611	1.2986	1.3557	1.3989	1.0962	0.6432	0.346	0.2207	0.2083	KC900
B	0.2114	0.2059	0.2687	0.2034	0.2052	0.2187	0.2022	0.2033	0.21	0.2124	0.2329	0.2088	KC1146
C	0.2065	0.2027	0.203	0.2041	0.2053	0.2074	0.205	0.2054	0.2097	0.2445	0.2112	0.2428	KC1146
D	0.2141	0.2037	0.2069	0.2078	0.2077	0.2093	0.2076	0.2094	0.2131	0.21	0.2554	0.2153	KC1146
E	1.1926	1.1482	1.1092	1.1546	1.2314	1.2479	1.3314	1.2464	0.6272	0.3124	0.2139	0.254	KC1147
F	1.2615	1.1721	1.1963	1.1973	1.289	1.2736	1.3128	1.1644	0.6661	0.4127	0.228	0.2156	KC1147
G	1.2144	1.2172	1.2887	1.1514	1.2403	1.3858	1.3113	1.127	0.5434	0.2226	0.2256	0.2073	KC1147
H	0.9864	0.8413	0.9453	0.804	0.926	0.933	1.1117	1.1113	0.677	0.4431	0.2419	0.2123	KC1411
End Time:	17/06/2021 16:11:42

## Sheet: YPD+Fz+Hb plate1
Application: Tecan i-control				Tecan i-control , 1.10.4.0
Device: infinite 200Pro				Serial number: 1306007910				Serial number of connected stacker:
Firmware: V_3.37_07/12_Infinite (Jul 20 2012/13.56.47)				MAI, V_3.37_07/12_Infinite (Jul 20 2012/13.56.47)
Date:	17/06/2021
Time:	16:08:43
System				PLATE-READER
User				MEDICINE\Multilabs
Plate				Greiner 96 Flat Bottom Transparent Polystyrol [GRE96ft.pdfx]
Plate-ID (Stacker)
Label: Label1
Mode				Absorbance
Wavelength				600	nm
Bandwidth				9	nm
Number of Flashes				25
Settle Time				0	ms
Start Time:	17/06/2021 16:08:43
	Temperature: 25.9 °C
<>	1	2	3	4	5	6	7	8	9	10	11	12
A	1.1509	1.1362	1.144	1.0861	1.1693	1.1358	1.163	1.2499	1.1604	0.3932	0.2183	0.2111	KC811
B	1.2544	1.2059	1.2434	1.1801	1.235	1.2567	1.3366	1.3258	1.0904	0.5276	0.2434	0.2728	KC811
C	1.2442	1.2577	1.1886	1.1957	1.2249	1.3459	1.3076	1.4377	0.5022	0.4418	0.3296	0.2085	KC811
D	1.2092	1.1888	1.1703	1.2596	1.2384	1.2612	1.187	1.1371	0.9584	0.4141	0.2296	0.2336	KC860
E	1.1622	1.249	1.2536	1.1693	1.256	1.2883	1.3654	1.1352	0.6415	0.4848	0.2467	0.2187	KC860
F	1.2443	1.1663	1.2452	1.1092	1.1945	1.1862	1.3371	1.2361	0.6536	0.4201	0.2306	0.3221	KC860
G	1.2329	1.2524	1.2014	1.1928	1.2674	1.2636	1.2931	1.3067	0.6411	0.4412	0.2936	0.2274	KC900
H	1.338	1.3232	1.3298	1.2301	1.2337	1.2334	1.3141	1.1989	0.5963	0.4168	0.3498	0.2229	KC900
End Time:	17/06/2021 16:10:00

## Sheet: YPD+Fz+Hb
YPDpH8.5+Fz+HEMOGLOBIN (BOVINE)			5	2.5	1.25	0.625	0.3125	0.15625	0.078125	0.0390625	0.0195312	0.00976562	0	Blank
KC811	WT		1.1509	1.1362	1.144	1.0861	1.1693	1.1358	1.163	1.2499	1.1604	0.3932	0.2183	0.2111
			1.2544	1.2059	1.2434	1.1801	1.235	1.2567	1.3366	1.3258	1.0904	0.5276	0.2434	0.2728
			1.2442	1.2577	1.1886	1.1957	1.2249	1.3459	1.3076	1.4377	0.5022	0.4418	0.3296	0.2085
		avg	1.2165	1.19993	1.192	1.15397	1.20973	1.24613	1.26907	1.3378	0.917667	0.4542	0.263767	0.2308
		avg- blank	0.9857	0.969133	0.9612	0.923167	0.978933	1.01533	1.03827	1.107	0.686867	0.2234	0.0329667	0
		std	0.0570397	0.0609694	0.0497871	0.0592896	0.0353786	0.105448	0.0929938	0.0944734	0.361503	0.0680526	0.0583783	0.0363963
KC1146	frp1-/-		0.2114	0.2059	0.2687	0.2034	0.2052	0.2187	0.2022	0.2033	0.21	0.2124	0.2329	0.2088
			0.2065	0.2027	0.203	0.2041	0.2053	0.2074	0.205	0.2054	0.2097	0.2445	0.2112	0.2428
			0.2141	0.2037	0.2069	0.2078	0.2077	0.2093	0.2076	0.2094	0.2131	0.21	0.2554	0.2153
		avg	0.210667	0.2041	0.2262	0.2051	0.206067	0.2118	0.204933	0.206033	0.210933	0.2223	0.233167	0.2223
		avg- blank	-0.0116333	-0.0182	0.0039	-0.0172	-0.0162333	-0.0105	-0.0173667	-0.0162667	-0.0113667	0	0.0108667	0
		std	0.00385271	0.00163707	0.0368577	0.00236432	0.00141539	0.00605063	0.00270062	0.00309892	0.00188238	0.0192632	0.0221012	0.0180485
KC1414	frp2-/-		1.1305	1.0543	1.1032	1.047	1.1701	1.3385	1.0301	1.1913	0.7163	0.4138	0.2246	0.2234
			1.2358	1.1924	1.1143	1.1908	1.3079	1.1556	1.2958	1.2291	0.7208	0.4099	0.2411	0.2047
			1.1611	1.0654	1.067	1.1282	1.1668	1.2922	1.3769	1.2825	0.7481	0.4271	0.2317	0.2004
		avg	1.1758	1.10403	1.09483	1.122	1.21493	1.2621	1.23427	1.2343	0.7284	0.416933	0.232467	0.2095
		avg- blank	0.9663	0.894533	0.885333	0.9125	1.00543	1.0526	1.02477	1.0248	0.5189	0.207433	0.0229667	0
		std	0.0541673	0.0767288	0.024735	0.0721002	0.0805284	0.0950927	0.181404	0.0458218	0.0172084	0.00901794	0.00827667	0.0122282
KC1412	frp1-/-frp2-/-		0.2077		0.2058	0.2072	0.2034	0.2385	0.2044	0.2055	0.2063	0.2007	0.2238	0.21
			0.2069	0.2087	0.2038	0.2056	0.2056	0.2089	0.2087	0.2062	0.2093	0.2	0.2316	0.2106
			0.2125	0.2053	0.1989	0.2041	0.2032	0.2089	0.2038	0.2052	0.206	0.2032	0.2301	0.2129
		avg	0.209033	0.207	0.202833	0.205633	0.204067	0.218767	0.205633	0.205633	0.2072	0.2013	0.2285	0.211167
		avg- blank	-0.00213333	-0.00416666	-0.00833334	-0.00553333	-0.0071	0.0076	-0.00553333	-0.00553333	-0.00396666	-0.00986666	0.0173333	0
		std	0.00302875	0.00240416	0.00355012	0.00155027	0.00133166	0.0170896	0.0026727	0.000513161	0.00182483	0.00168226	0.00413884	0.0015308
KC1147	frp1-/-<FRP1>		1.1926	1.1482	1.1092	1.1546	1.2314	1.2479	1.3314	1.2464	0.6272	0.3124	0.2139	0.254
			1.2615	1.1721	1.1963	1.1973	1.289	1.2736	1.3128	1.1644	0.6661	0.4127	0.228	0.2156
			1.2144	1.2172	1.2887	1.1514	1.2403	1.3858	1.3113	1.127	0.5434	0.2226	0.2256	0.2073
		avg	1.22283	1.17917	1.19807	1.16777	1.25357	1.30243	1.3185	1.17927	0.612233	0.3159	0.2225	0.225633
		avg- blank	0.9972	0.953533	0.972433	0.942133	1.02793	1.0768	1.09287	0.953633	0.3866	0.0902667	-0.00313334	0
		std	0.0352157	0.0350386	0.089763	0.0256266	0.0310072	0.0733323	0.0111969	0.0610725	0.0627043	0.0950983	0.00754387	0.0249143
KC1411	frp2-/-<FRP2>		0.9864	0.8413	0.9453	0.804	0.926	0.933	1.1117	1.1113	0.677	0.4431	0.2419	0.2123
			1.2869	1.1492	1.1783	1.2232	1.2526	1.245	1.2619	1.2343	0.6187	0.4199	0.2177	0.2067
			1.2968	1.2294	1.2214	1.2081	1.334	1.3498	1.4368	1.4143	0.8454	0.5081	0.2296	0.2108
		avg	1.19003	1.0733	1.115	1.07843	1.17087	1.17593	1.27013	1.2533	0.7137	0.457033	0.229733	0.209933
		avg- blank	0.9801	0.863367	0.905067	0.8685	0.960933	0.966	1.0602	1.04337	0.503767	0.2471	0.0198	0
		std	0.176421	0.20488	0.148536	0.237786	0.215931	0.216814	0.162706	0.152391	0.117722	0.045721	0.0121005	0.00289885
KC860	FRP1+/-		1.2092	1.1888	1.1703	1.2596	1.2384	1.2612	1.187	1.1371	0.9584	0.4141	0.2296	0.2336
			1.1622	1.249	1.2536	1.1693	1.256	1.2883	1.3654	1.1352	0.6415	0.4848	0.2467	0.2187
			1.2443	1.1663	1.2452	1.1092	1.1945	1.1862	1.3371	1.2361	0.6536	0.4201	0.2306	0.3221
		avg	1.20523	1.20137	1.22303	1.17937	1.22963	1.24523	1.2965	1.16947	0.751167	0.439667	0.235633	0.258133
		avg- blank	0.9471	0.943233	0.9649	0.921233	0.9715	0.9871	1.03837	0.911333	0.493033	0.181533	-0.0225	0
		std	0.0411935	0.0427581	0.0458611	0.0757036	0.0316734	0.0528895	0.0958796	0.057714	0.179571	0.0392016	0.00959705	0.0558955
KC900	FRP2+/-		1.2329	1.2524	1.2014	1.1928	1.2674	1.2636	1.2931	1.3067	0.6411	0.4412	0.2936	0.2274
			1.338	1.3232	1.3298	1.2301	1.2337	1.2334	1.3141	1.1989	0.5963	0.4168	0.3498	0.2229
			1.2615	1.2637	1.1983	1.2611	1.2986	1.3557	1.3989	1.0962	0.6432	0.346	0.2207	0.2083
		avg	1.27747	1.27977	1.24317	1.228	1.26657	1.28423	1.33537	1.2006	0.626867	0.401333	0.288033	0.219533
		avg- blank	1.05793	1.06023	1.02363	1.00847	1.04703	1.0647	1.11583	0.981067	0.407333	0.1818	0.0685	0
		std	0.0543388	0.0380363	0.0750427	0.0341984	0.032458	0.0637073	0.0560144	0.10526	0.0264923	0.0494487	0.0647298	0.00998516

## Sheet: YPDpH8.5+Fz+Hb
YPDpH8.5+Fz+HEMOGLOBIN (BOVINE)			5	2.5	1.25	0.625	0.3125	0.15625	0.078125	0.0390625	0.0195312	0.00976562	0	Blank
KC811	WT		1.2244	1.4034	1.2243	1.3278	0.8847	0.2689	0.2345	0.2055	0.2034	0.1836	0.2009	0.1581
			1.3436	1.3632	1.3751	1.3019	0.9667	0.3381	0.2089	0.1877	0.2061	0.1895	0.1946	0.1554
			1.3172	1.3021	1.2974	1.2608	0.9415	0.392	0.2435	0.2248	0.1936	0.2172	0.2001	0.1564
		avg	1.29507	1.35623	1.29893	1.29683	0.930967	0.333	0.228967	0.206	0.201033	0.196767	0.198533	0.156633
		avg- blank	1.13843	1.1996	1.1423	1.1402	0.774333	0.176367	0.0723333	0.0493667	0.0444	0.0401333	0.0419	0
		std	0.0626065	0.0510081	0.0754117	0.0337862	0.0420025	0.0617083	0.0179514	0.0185551	0.00657749	0.01794	0.00342977	0.00136504
KC1146	frp1-/-		0.3993	0.165	0.2147	0.1789	0.1681	0.1915	0.163	0.1817	0.1738	0.1672	0.176	0.1572
			0.2439	0.1902	0.1948	0.1946	0.1775	0.1692	0.1653	0.1757	0.185	0.1835	0.1588	0.1585
			0.2386	0.1777	0.1824	0.1735	0.1567	0.1633	0.1986	0.1732	0.1605	0.1643	0.1642	0.1618
		avg	0.293933	0.177633	0.1973	0.182333	0.167433	0.174667	0.175633	0.176867	0.1731	0.171667	0.166333	0.159167
		avg- blank	0.134767	0.0184667	0.0381333	0.0231667	0.00826667	0.0155	0.0164667	0.0177	0.0139333	0.0125	0.00716667	0
		std	0.0912887	0.0126001	0.0162945	0.010961	0.010416	0.0148736	0.0199229	0.00436845	0.012265	0.01035	0.00879621	0.00237136
KC1414	frp2-/-		1.167	1.2923	0.5536	0.41	0.217	0.3059	0.2298	0.268	0.1903	0.2907	0.251	0.1613
			1.384	1.3892	0.5058	0.372	0.254	0.3072	0.2093	0.2255	0.2379	0.2984	0.2455	0.1648
			1.4103	1.4625	0.6292	0.3224	0.4079	0.3268	0.2584	0.3041	0.2098	0.1916	0.2933	0.1654
		avg	1.32043	1.38133	0.562867	0.368133	0.292967	0.3133	0.2325	0.265867	0.212667	0.260233	0.263267	0.163833
		avg- blank	1.1566	1.2175	0.399033	0.2043	0.129133	0.149467	0.0686667	0.102033	0.0488333	0.0964	0.0994333	0
		std	0.133526	0.0853723	0.0622197	0.0439278	0.10124	0.0117094	0.0246611	0.0393434	0.0239291	0.0595628	0.0261546	0.00221435
KC1412	frp1-/-frp2-/-		0.1748	0.1718	0.1639	0.1688	0.1715	0.1634	0.167	0.1633	0.163	0.1698	0.1791	0.1626
			0.2613	0.1748	0.1648	0.1828	0.1667	0.1637	0.1707	0.1821	0.1634	0.1646	0.1773	0.1608
			0.2392	0.1867	0.1797	0.1713	0.2035	0.1751	0.1616	0.1648	0.1693	0.2167	0.1878	0.1671
		avg	0.2251	0.177767	0.169467	0.1743	0.180567	0.1674	0.166433	0.170067	0.165233	0.1837	0.1814	0.1635
		avg- blank	0.0616	0.0142667	0.00596667	0.0108	0.0170667	0.0039	0.00293333	0.00656667	0.00173334	0.0202	0.0179	0
		std	0.0449407	0.00788057	0.00887374	0.00746659	0.0200053	0.00667008	0.00457639	0.0104481	0.00352751	0.0286969	0.00561516	0.003245
KC1147	frp1-/-<FRP1>		1.3025	1.3971	1.447	0.5955	0.3515	0.2615	0.2542	0.2219	0.2298	0.2069	0.1924	0.1617
			1.3114	1.3985	1.28	0.7902	0.3598	0.3412	0.2287	0.225	0.2287	0.2208	0.1978	0.1596
			1.2793	1.3988	1.3588	0.5151	0.4023	0.3957	0.2783	0.2625	0.2122	0.2128	0.2233	0.1638
		avg	1.29773	1.39813	1.36193	0.6336	0.3712	0.3328	0.253733	0.236467	0.223567	0.2135	0.2045	0.1617
		avg- blank	1.13603	1.23643	1.20023	0.4719	0.2095	0.1711	0.0920333	0.0747667	0.0618667	0.0518	0.0428	0
		std	0.0165724	0.000907392	0.0835441	0.141452	0.0272512	0.0674932	0.0248033	0.0225987	0.00985917	0.00697639	0.0165036	0.0021
KC1411	frp2-/-<FRP2>		1.3244	1.414	1.2951	1.2637	0.3944	0.3253	0.3283	0.2615	0.3039	0.2535	0.2555	0.1637
			1.3773	1.4293	1.2941	0.8501	0.4599	0.3605	0.2252	0.2667	0.2964	0.2417	0.2247	0.1579
			1.367	1.433	1.3734	1.2497	0.4229	0.3754	0.3532	0.2439	0.2263	0.1879	0.2231	0.1569
		avg	1.35623	1.42543	1.32087	1.12117	0.425733	0.353733	0.302233	0.257367	0.275533	0.2277	0.234433	0.1595
		avg- blank	1.19673	1.26593	1.16137	0.961667	0.266233	0.194233	0.142733	0.0978667	0.116033	0.0682	0.0749333	0
		std	0.0280454	0.0100729	0.0454979	0.234855	0.0328418	0.0257263	0.0678646	0.0119488	0.0428019	0.0349691	0.0182618	0.00367151
KC860	FRP1+/-		1.1698	1.3264	1.3195	1.2355	0.904	0.4512	0.385	0.2689	0.339	0.3397	0.2003	0.16
			1.2377	1.2302	1.3298	1.1661	0.5397	0.4099	0.3822	0.3904	0.2468	0.3154	0.1962	0.1611
			1.2357	1.3378	1.3243	1.4039	1.0041	0.3431	0.3694	0.3075	0.3822	0.2547	0.2026	0.1632
		avg	1.2144	1.29813	1.32453	1.2685	0.815933	0.4014	0.378867	0.322267	0.322667	0.303267	0.1997	0.161433
		avg- blank	1.05297	1.1367	1.1631	1.10707	0.6545	0.239967	0.217433	0.160833	0.161233	0.141833	0.0382667	0
		std	0.0386376	0.0591075	0.00515398	0.122286	0.244405	0.054549	0.00831705	0.0620814	0.0691619	0.0437797	0.00324191	0.00162584
KC900	FRP2+/-		1.2296	1.3685	1.3963	1.368	0.8459	0.3924	0.3083	0.2319	0.2142	0.2424	0.2008	0.161
			1.1597	1.3336	1.3626	1.1341	0.5809	0.3833	0.2727	0.2061	0.3705	0.3343	0.2591	0.1629
			1.2783	1.401	1.2873	1.1709	0.8251	0.4618	0.41	0.3584	0.3669	0.3107	0.282	0.1549
		avg	1.22253	1.3677	1.34873	1.22433	0.750633	0.4125	0.330333	0.265467	0.3172	0.2958	0.2473	0.1596
		avg- blank	1.06293	1.2081	1.18913	1.06473	0.591033	0.2529	0.170733	0.105867	0.1576	0.1362	0.0877	0
		std	0.059615	0.0337071	0.0558074	0.125772	0.147361	0.0429368	0.0712525	0.0815099	0.0892188	0.0477275	0.0418663	0.00417971
