# Supplementary material for: Ferric reductase-related proteins mediate fungal heme acquisition
Source: eLife. 2022 Oct 6;11:e80604. doi: 10.7554/eLife.80604 (PMC9635878; doi:10.7554/eLife.80604)
Supplement: Figure 4—source data 1. [file elife-80604-fig4-data1.zip › Figure 4 - source data 1.xlsx]

## Sheet: Frp1-Hm Membrane
Membrane-0mins	Membrane-10mins	Membrane-20mins	Membrane-30mins	Membrane-40mins	Membrane-50mins	Membrane-60mins
0	0	0	1	0.5	2	1
0.5	0.5	1	1	0.5	2	0.5
0.5	0.5	1	1	0.5	1.5	0.5
1.5	0.5	0	0.5	0.5	0.5	0
1	0.5	0	1	1	1.5	1
0	0.5	1.5	0.5	1.5	1.5	2
0.5	0	0	1.5	0.5	1	1
1	1	1	1	1.5	0.5	2
0	1	1.5	1	1	1	1
0.5	0.5	0.5	1	1	1	2
1	1	0	0.5	1.5	1	0.5
0.5	0.5	1.5	1	0.5	1	2
0.5	0.5	1	1	1	1.5	0.5
0	0.5	0	1.5	0.5	1.5	2
1	0.5	1	1.5	0	1	1.5
1	1	0	1.5	0.5	1.5	1
0	1	0	1.5	0	2	1.5
0.5	0.5	0	1	1	2	2
0	0	0.5	1	1.5	1	1.5
0	1	1	0.5	0	1.5	2.5
1	1	0	0.5	1	1.5	2
1.5	0.5	1	1	2	2	2.5
0.5	0.5	0	1.5	2	1	1
0.5	0	0	1	1	1	0.5
0.5	0	0	0.5	1	1.5	1
0	1.5	1.5	0	0.5	1.5	1
0.5	1	0	2	1	1	1
0.5	1	1	2	1.5	1	2
1.5	0.5	0.5	1	1	1	1.5
0.5	1.5	0.5	1	0.5	2	1
1	1	0	1	1.5	1	0
1	0.5	0	1	0.5	1.5	1
0	1	1.5	1	0.5	0.5	1
0	0.5	0	1.5	1	0.5	1.5
0.5	0.5	1.5	1.5	0.5	2	2
0.5	0.5	0.5	1.5	1.5	1.5	1
1.5	1.5	1.5	1.5	0.5	1.5	1.5
1	1	1.5	1	1	2	1.5
1	1.5	1	1	1	1.5	2.5
0.5	0.5	1.5	0.5	1	2	2.5
0.5	1.5	1	1	0.5	1	2
0.5	1	0	1	0.5	1.5	1.5
1	1	1	1.5	1	0.5	2.5
0.5	1	0.5	0.5	1.5	2	2
0.5	0	0	2	1	2	1
0.5	1.5	0	2	1	1	1.5
0.5	1.5	0	0.5	1	2	1
0.5	1	1	1	1	2	1.5
0.5	1.5	1.5	1.5	0	1	1
1	1	1	1.5	1.5	1	2
0	0.5	0	0	1	1	1.5
1	1	0	0.5	1	1.5	1
1	1.5	0.5	1	0.5	0.5	1.5
1	1.5	0.5	1	0.5	2	1.5
0.5	1	0.5	1.5	1.5	0.5	1.5
1	1	0	0.5	0.5	1	1
1	0.5	0.5	0.5	0.5	1.5	0
1	1	1	1.5	1	1.5	1
1	1	1.5	0.5	1	2	1
0.5	1.5	0	1	1	1.5	0.5
0.5	0	0	1	1	1	2.5
1	0	0.5	1	0.5	0.5	1.5
0.5	0	0	1.5	1	2	1.5
0.5	1	1.5	1.5	1.5	1.5	1
0.5	1	2	0	1	1	0
0.5	0.5	1	1	0.5	2	2.5
0.5	0.5	0.5	1.5	1	0.5	2
0.5	1	1	0.5	1.5	1.5	2
0	0	2	1	0.5	0	2
0	0	0.5	0.5	1.5	1	1
0	0.5	1	1	1.5	1.5	2
1	0.5	0	1.5	0.5	2	2
1	1	0	0.5	1	0	1
0	1	1	1	1	2	1
0.5	1	1	1	1.5	1.5	0
0	0.5	0	1.5	0.5	1.5	0
0.5	0.5	0.5	1	2	1	1
0	0.5	0	1.5	1	2	0.5
0	0.5	0	0.5	1.5	1.5	1.5
0.5	1	1	1	0.5	0.5	1
0	0	1.5	1.5	1	1	2
0.5	1	0	1	0.5	1.5	2
0	0.5	0	1	1	2	0.5
0	1	1	0	2	2	0.5
0	1	1.5	0.5	1.5	0.5	1
0	1	1.5	0.5	1.5	1	1
0	0.5	0	1	0.5	2	1.5
1	0	1.5	1	2	1	0.5
0.5	0	0	1	1	1.5	1
1	1	0.5	0.5	1	1	1.5
1.5	0.5	1	1.5	1	0	1
1	0.5	0	1.5	1	1.5	2.5
0.5	0.5	1	1.5	1.5	1	1
1.5	0.5	0.5	1.5	0.5	1.5	1
0.5	0.5	0	1	0.5	2	2
0.5	1	1	1.5	1	0	2
0.5	1	0.5	1.5	1.5	1	1.5
0.5	1	0	1.5	0.5	1	2					Mann-Whitney U test
0	1.5	1.5	1.5	0.5	1	2.5
0	0.5	1	1	0	2	2.5					FRP1-GFP
0	0.5	0	1.5	0.5	1	1.5
	0	1	2		0.5	1				0min
			1		1	1.5					10mins	The U-value is 4028.			The Z-Score is 2.68226. The p-value is .00736. The result is significant at p < .01.
			1			2					20mins	The U-value is 4924.5.			The Z-Score is 0.54004. The p-value is .5892. The result is not significant at p < .01.
			1.5			1					30mins	The U-value is 2316.			The Z-Score is 7.11544. The p-value is < .00001. The result is significant at p < .01.
			1.5			1					40mins	The U-value is 2933.			The Z-Score is -5.21651. The p-value is < .00001. The result is significant at p < .01.
			1.5			1					50mins	The U-value is 1677.5.			The Z-Score is 8.35812. The p-value is < .00001. The result is significant at p < .01.
											60mins	The U-value is 1782.			The Z-Score is 8.34629. The p-value is < .00001. The result is significant at p < .01.
Membrane-0mins	Membrane-10mins	Membrane-20mins	Membrane-30mins	Membrane-40mins	Membrane-50mins	Membrane-60mins						Avg	SD
0.549505	0.72549	0.627451	1.07477	0.935644	1.28641	1.35514		Average			0min	0.55	0.43
0.433041	0.442917	0.599861	0.454556	0.477825	0.548535	0.671263		SD			10mins	0.73	0.44
											20mins	0.63	0.6
	0.0046541	0.29015	3.31243e-15	8.30458e-09	3.12791e-21	1.66439e-20		T- Test			30mins	1.07	0.45
	2.68226	0.54004	7.11544	-5.21651	8.35812	8.34629		Z-Score			40mins	0.94	0.48
	0.00736	0.5892	< .00001	< .00001	< .00001	< .00001		p- value			50mins	1.29	0.55
											60mins	1.36	0.67

## Sheet: Frp1-Hm ER
ER-0min	ER-10mins	ER-20mins	ER-30mins	ER-40mins	ER-50mins	ER-60mins
0	0	0	0.5	0	1	0
1	0	0.5	1	0	1	0.5
0.5	0.5	0.5	0	0.5	0	0.5
0	0.5	0	0.5	0.5	0	1
1.5	0.5	0	1	0	1	0
0.5	0.5	0	0.5	1.5	1	2
0.5	0.5	0.5	0	0	0.5	1
0.5	0.5	0.5	1	1	0.5	0
0.5	0.5	1	0.5	0.5	1	1
1	0.5	0.5	5	0.5	0.5	0
0.5	0.5	1	0.5	1	0.5	0.5
0.5	1	0	0.5	0.5	0.5	1
0	1	1	1	0.5	1	1
0.5	0.5	0.5	0	0	1	1
0.5	0	0	1.5	0.5	1	1
1	0	1	1	0.5	1	1.5
0.5	0.5	0	0	0.5	2	0
0.5	0.5	0	0	1	1	0.5
0.5	0	0	0	1.5	0.5	0
0.5	0	1	0.5	0.5	0.5	1
0.5	0	0.5	0.5	0.5	0.5	1.5
2	0.5	0	1.5	1.5	2	1
0.5	0	0	1.5	1.5	0.5	1
1	0.5	0	0.5	1.5	1	0.5
0.5	0.5	1	1	0.5	1	0
0.5	1.5	1.5	1	0.5	1	1
0.5	0.5	0.5	1.5	0.5	0.5	0.5
0	0	1	1	1	0	0.5
1	1	0.5	2	0.5	0.5	1.5
1	0.5	0	1.5	0	0	0
1	1	1	0	1	0.5	0.5
1	0.5	1	1	0.5	1.5	0.5
0.5	1	1	1	0.5	1	1
1.5	0.5	0	1	1.5	1	0
1	0.5	0	1	1	1	1.5
1	0.5	0	1	1.5	1.5	1
0	1.5	0	1.5	0.5	1	0
1.5	1	1	0	0.5	1	1.5
1	0.5	1.5	0	0.5	0.5	1.5
1	0.5	0.5	1	0.5	1	1
1	0.5	0	0.5	0	0.5	0
0.5	1	0.5	0.5	0.5	0	2
0	1	0	0	1	1	1.5
5	1	0	1	0.5	1	0.5
1	0	0	1.5	0.5	1	0
1	0.5	0	1.5	0	1.5	1
1	1	1	0.5	0.5	2	1
1.5	0.5	1	0.5	0.5	1	1.5
1	1	0	1	0.5	1	1
0	0.5	1	0.5	0	0.5	1.5
0.5	0.5	0.5	0.5	0.5	0.5	1.5
0	0.5	0	0.5	0	1	1
1.5	1	0.5	0.5	1	1	1.5
1.5	1	0	0.5	0	1.5	1
1.5	1	1	0.5	0.5	0.5	0.5
1.5	0	0.5	1	0	0.5	0.5
0	0	0.5	0.5	1	1	0.5
1	0.5	1.5	1	1.5	1	0
1	0	1.5	0.5	0.5	0	1
1	0	1	0.5	1	1	1
1	0.5	1	1	0	0.5	2.5
0.5	0.5	1	1	0.5	0.5	1.5
0.5	0.5	0.5	0.5	1.5	0.5	0
0	0.5	0	0.5	0	0.5	1
1.5	0	0	0	1	0.5	0.5
0.5	0.5	1.5	0	1	1	2
0.5	0.5	1	1	1	0	1.5
0.5	0	1	0	0	1	0
0.5	0.5	0	0.5	0.5	1	2
0	0.5	0.5	0	1	1	1.5
0	0.5	0	0	1	0	0
1	0	0	1	0	0	0
1	1	0	1	0.5	1	1.5
0.5	1	0	0.5	1	1.5	0
0.5	1	1.5	0.5	1	1	0
0.5	0.5	0	0	0.5	1	0
0	0.5	0.5	1	1.5	1	0.5
0	0.5	0	0	1	1	1
0.5	0.5	0	0.5	1	0	0
0	0.5	0	1	0.5	0	0.5
0.5	0	1.5	1	0.5	0	1
0.5	1	0.5	0.5	0.5	1	1.5
0.5	0.5	0.5	1.5	1	1	0.5
0	0.5	0.5	0	1.5	1.5	0.5						Avg	SD
0	0.5	1	1	2	1	0.5					0min	0.67	0.65
0.5	0.5	2	0	1.5	1	0.5					10mins	0.53	0.36
0.5	0.5	1.5	1.5	0.5	1	0.5					20mins	0.52	0.53
0.5	0.5	0	1	0	0.5	0					30mins	0.79	0.64
0	0.5	0.5	1	1.5	1	1					40mins	0.66	0.5
0.5	1	1	0.5	0	1	0.5					50mins	0.8	0.46
1.5	0.5	0.5	1	0	0	0.5					60mins	0.76	0.64
0.5	1	1	0	0.5	0	2
0	0	0	1	0.5	1	0
0	0.5	1	1	1.5	1	0
1	1	0.5	0.5	0.5	1.5	0.5
0.5	1	0	1.5	1.5	1	2
1	1	1.5	1.5	1	1	0
0	1	0.5	1.5	0.5	0.5	1
0	0	1	0.5	0	1	0
0	0	0	1	0	1	2					Mann-Whitney U test
0.5	0.5	0	1.5	0.5	1.5	0
	0.5	0	1		0.5	0.5					FRP1-GFP
			1.5		0.5	1.5
			1			0				0min
			1.5			0.5					10mins	The U-value is 4658.			The Z-Score is -1.17685. The p-value is .238. The result is not significant at p < .01.
			1			0					20mins	The U-value is 4428.5.			The Z-Score is -1.72525. The p-value is .08364. The result is not significant at p < .01
			1			0					30mins	The U-value is 4650.5.			The Z-Score is 1.73449. The p-value is .08364. The result is not significant at p < .01
											40mins	The U-value is 4973.			The Z-Score is -0.30572. The p-value is .75656. The result is not significant at p < .01
											50mins	The U-value is 4115.5.			The Z-Score is 2.57492. The p-value is .01016. The result is not significant at p < .01.
ER-0min	ER-10mins	ER-20mins	ER-30mins	ER-40mins	ER-50mins	ER-60mins					60mins	The U-value is 4947.5.			The Z-Score is 1.04991. The p-value is .29372. The result is not significant at p < .01.
0.668317	0.534314	0.519608	0.785047	0.663366	0.800971	0.757009		Average
0.64528	0.360554	0.526155	0.644689	0.500544	0.460923	0.641948		SD
	0.0689153	0.0733124	0.193503	0.951483	0.0921664	0.321692		T- Test
	-1.17685	-1.72525	1.73449	-0.30572	2.57492	1.04991		Z-Score
	0.238	0.08364	0.08364	0.75656	0.01016	0.29372		p- value

## Sheet: Frp1-Hm Vacuole
Vacuole-0min	Vacuole-10mins	Vacuole-20mins	Vacuole-30mins	Vacuole-40mins	Vacuole-50mins	Vacuole-60mins
1	0.5	1	1	0.5	1.5	1
1	0.5	1.5	1	1	1	1.5
1	1	2	0.5	1	1	1.5
1.5	0.5	1.5	1	0.5	1.5	1.5
1.5	0.5	1.5	1.5	0.5	1	1
1	1	1	1	1.5	1.5	2
1	1	1.5	1	0.5	1	1
1.5	1	1.5	1	2	1	1.5
1	1	1.5	1	1.5	1	1.5
1.5	1	1	1.5	1.5	0.5	1
1	0.5	1	2	1	1.5	1.5
1	1.5	1	1.5	0.5	1.5	1.5
0.5	1	2	1.5	1.5	1	1
1	1.5	1	1	0.5	1.5	1.5
1	1.5	1.5	1.5	0.5	0.5	2
1	1	1.5	1.5	0.5	1	1.5
1	1	1	1.5	0.5	1.5	1
1.5	0.5	1	1.5	0.5	1.5	1.5
1.5	0.5	1	1.5	1.5	1	2
1.5	1.5	1.5	1	1	1.5	2
1	1	1	1.5	1.5	1.5	1.5
1.5	1	1.5	1	1.5	1.5	2
1.5	1	1	1	2	1.5	1.5
2	1.5	1	1.5	1.5	0.5	1.5
1	1	1	1.5	1	1	1.5
1.5	1.5	1.5	1	1	1.5	1.5
1	1.5	1	1.5	1	0.5	1.5
1	1	1.5	1.5	0.5	1.5	1.5
1.5	1.5	1	1.5	1	1.5	2
1	1.5	1	1.5	1	2	1
1.5	1.5	1.5	1.5	1	1.5	1.5
1.5	1	1.5	1.5	1	1.5	1
1	1	2	1.5	0.5	0.5	1.5
1.5	1	1.5	1.5	1	1	1
1	0.5	1.5	1	1	1	1.5
1	0.5	1	1.5	0.5	1	1.5
1.5	1.5	1.5	1.5	1	1	2
1.5	1.5	1.5	1.5	1.5	1.5	2
1.5	1.5	1.5	1.5	1.5	1	2
1.5	1	1.5	0.5	1	1.5	2.5
1.5	1.5	1	0.5	1	1	1
1.5	1	1.5	1.5	1	1	2
1.5	1.5	1	1	1	1	2.5
1	1.5	1	1	1.5	1.5	2
1	1.5	1	1.5	2	1.5	1
1.5	1.5	1	1.5	1.5	1.5	1.5
1	1	1.5	1	1	1.5	1.5
2	1.5	1	1	1	1.5	1
1.5	1.5	1.5	1	1.5	2	1.5
1.5	1	2	1.5	1	1	2
1	1	1	1	1.5	1	1.5
1	1	1	1	1.5	1	1.5
2	1.5	1	1	1.5	1.5	1.5
2	0.5	1	1	1.5	2	1.5
2	0.5	1.5	1	1.5	1	1.5
2	1	1.5	1	1.5	1.5	1.5
1	1	1	1	1.5	1.5	1
1.5	1	2	1	2	1.5	1
2	1	2	1	1.5	1.5	1.5
1	1	1.5	1	1.5	1	1
1.5	0.5	1.5	1.5	1	1	2
1	0.5	1.5	1	1	1.5	2
1	1	2	1	2	1	1
1	1.5	2	1	1.5	1.5	1.5
1.5	0.5	2	1.5	1.5	1.5	1.5
1.5	1	1	1.5	1	1.5	2
1	1	1	1.5	1	1	2
1.5	0.5	1	1	1.5	1.5	1.5
1.5	0.5	1.5	1.5	1	1	2
1	0.5	1.5	2	1.5	1	1
1	0.5	1	2	2	1.5	1
1.5	0.5	1	1	1	1.5	1
1.5	1.5	1	1.5	0.5	1	1.5
1.5	1.5	1	2	1	1	1
1	1	1	1.5	1	1.5	1
1.5	1	1	1.5	1	1.5	1
1	0.5	1	1.5	1.5	1.5	1
1	1	1.5	1	2	1.5	1
1.5	1	1	1.5	1.5	1	1
1	1	1.5	1	1	1.5	2.5
1	1.5	1	1	1	1	2
1	1	1.5	1	1	1.5	2
1	1	1	1.5	1.5	1	1
1	1	1	1	1	2	1
1.5	1	2	1	2	1	1
1	1	1.5	1	2	1.5	1
1.5	1	2	1.5	1	1	1
1	1	1	1.5	2	1	1
1.5	0.5	1	1.5	1.5	1	1
1.5	1.5	1.5	1.5	1.5	1	1
1.5	1	1	2	1.5	1.5	1
1	1	1	1	2	0	2
1	1	1.5	1	1	1	1
1.5	0.5	1.5	1	1.5	2	1
1.5	0.5	1	1.5	0.5	1.5	1.5			Mann-Whitney U test
1.5	1.5	1.5	2	2	1.5	2.5
1.5	1.5	1.5	2	1	1.5	1			FRP1-GFP
1	1.5	1	2.5	1	1.5	1.5
1	1.5	1.5	1.5	1	1	2		0min
1	1	1.5	1.5	1	1.5	2.5			10mins	The U-value is 3467.5.	The Z-Score is -4.0216. The p-value is < .00001. The result is significant at p < .01
1	1	1	2	1	3	1			20mins	The U-value is 5002.5.	The Z-Score is 0.35365. The p-value is .72634. The result is not significant at p < .01
	1.5	1	1.5		1.5	2			30mins	The U-value is 5223.5.	The Z-Score is 0.41374. The p-value is .6818. The result is not significant at p < .01
			1.5		1	1			40mins	The U-value is 4599.	The Z-Score is 1.20603. The p-value is .22628. The result is not significant at p < .01
			1			1.5			50mins	The U-value is 5166.5.	The Z-Score is 0.08184. The p-value is .93624. The result is not significant at p < .01
			1.5			2			60mins	The U-value is 4278	The Z-Score is 2.59309. The p-value is .0096. The result is significant at p < .01
			1			1
			1			1					Avg	SD
										0min	1.28	0.32
										10mins	1.04	0.36
Vacuole-0min	Vacuole-10mins	Vacuole-20mins	Vacuole-30mins	Vacuole-40mins	Vacuole-50mins	Vacuole-60mins				20mins	1.31	0.34
1.28218	1.03922	1.30882	1.30374	1.20792	1.2767	1.46262		Average		30mins	1.3	0.36
0.319498	0.36347	0.337757	0.355264	0.443099	0.394373	0.443512		SD		40mins	1.21	0.44
										50mins	1.28	0.39
	9.59253e-07	0.564383	0.64652	0.173435	0.913382	0.000962346		T- Test		60mins	1.46	0.44
	-4.0216	0.35365	0.41374	1.20603	0.08184	2.59309		Z-Score
	< .00001	0.72634	0.6818	0.22628	0.93624	< .00001		p- value

## Sheet: Frp1-Hm Cytoplasm
Cytoplasm-0mins	Cytoplasm-10mins	Cytoplasm-20mins	Cytoplasm-30mins	Cytoplasm-40mins	Cytoplasm-50mins	Cytoplasm-60mins
1	0.5	1	1.5	0.5	1.5	1.5
1.5	0.5	1.5	1	0.5	1.5	1.5
1	1	1.5	1	0.5	1	1.5
1.5	1	1.5	1	0.5	1	1.5
1.5	0.5	1.5	1.5	1	1.5	1.5
1.5	1	1.5	1	1.5	1.5	2
1.5	1	1	1.5	1	1.5	1.5
1.5	1.5	2	1.5	1.5	1	1
1	1	2	1.5	1	1	1.5
1.5	1	2	1.5	1	1	1.5
1.5	1	1.5	1	1.5	1.5	1.5
1	1.5	1.5	1.5	0.5	1.5	2
1	1.5	1.5	1.5	1	1.5	1.5
1	1	1	1.5	0.5	1.5	1.5
1	1	1.5	1.5	0.5	1	2
1.5	1.5	1.5	1.5	0.5	1.5	1.5
1	1	1.5	1.5	0.5	1.5	1.5
1.5	1	1.5	1.5	0.5	1.5	2
1	0.5	1.5	1	1	1.5	2
1.5	1	1.5	1	0.5	1.5	2.5
1.5	1	1.5	1	0.5	1.5	2
2	1	1.5	1.5	1	1.5	2.5
1.5	1	1.5	1.5	1.5	1	1.5
1	1	1	1	1.5	1	1.5
1	1	2	1.5	1	1.5	1.5
1.5	1.5	2	1	0.5	1.5	2
1	1.5	1.5	2	0.5	1	2
1.5	1.5	1.5	2	1.5	1.5	2
1.5	1	1.5	2	1	1.5	1.5
1.5	1.5	1.5	2	0.5	1	1.5
1.5	1.5	1.5	1	1.5	1	1.5
1.5	1	1.5	1.5	1	1	1.5
1.5	1.5	1.5	1.5	1	1	1.5
1.5	1	1.5	2	1.5	1.5	1.5
1.5	1	1.5	1.5	1.5	2	2
1.5	1	1	1.5	2	1.5	1.5
1.5	1.5	1.5	2	0.5	1.5	1.5
2	1.5	1.5	1.5	1	1.5	2
1.5	1	2	1.5	1	1.5	2.5
1.5	0.5	1.5	1	1	1.5	2
1.5	1.5	1.5	1	1	1	1.5
1.5	1.5	1.5	1.5	0.5	1.5	2
1.5	1.5	1.5	1.5	1.5	1.5	2.5
1.5	1.5	1.5	1.5	2	2	1.5
1.5	1	1	2	1.5	2	1.5
1.5	1.5	1.5	1.5	1.5	1.5	1.5
1.5	1.5	1.5	1	1	2	1.5
2	1.5	1.5	1	1	1.5	1.5
1.5	1.5	1.5	1.5	1	1.5	1.5
1.5	1	1.5	1.5	1.5	1.5	2
1.5	1	1	1	1	1.5	2
1	1	1	1	0.5	2	1.5
2	1.5	1.5	1	1	1.5	2
2	1.5	1.5	1.5	1	2	2
2	1	1.5	2	1.5	1.5	1.5
1.5	1.5	1.5	1.5	1	1.5	1.5
1.5	1	1.5	1.5	1	1.5	1.5
1.5	1	2	1.5	1.5	1.5	1.5
1.5	1	2	1.5	1	1.5	1.5
1.5	1.5	1	1.5	1	2	1.5
1.5	0.5	1.5	1.5	1	1	2.5
1	0.5	1.5	1	1	2	1.5
1.5	1	1.5	1.5	1.5	1.5	1.5
1.5	1.5	2	1.5	1.5	1.5	2
1.5	1	2	1.5	1	1.5	1.5
1.5	1	1.5	1.5	0.5	2	2.5
1.5	1	1	2	1	1.5	2
1.5	1	1.5	1.5	1	1.5	2
1.5	1	1.5	1	1	1.5	2
1	1	1.5	1.5	1.5	1.5	1.5
1	1	1.5	1	1	2	1.5
1.5	1	1	2	1	2	1.5
1.5	1.5	1	1.5	1	1.5	1.5
1.5	1.5	2	1.5	0.5	1.5	1.5
1.5	1.5	2	1	1.5	2	1.5
1.5	1	1.5	2	1	2	1.5
1.5	1	1.5	1.5	2	1.5	1.5
1.5	1	1.5	2	1	1.5	1.5
1.5	1.5	2	1.5	1.5	1.5	1.5
1.5	1.5	1.5	1.5	1	1	1.5
1.5	1.5	1.5	1.5	1	1.5	2
1.5	1.5	1.5	1.5	1	1.5	2
1	1	1.5	1.5	1.5	1.5	1.5
1	1	1.5	1.5	2	2	1.5
1	1	2	1	1.5	1	1.5
1	1	2	1	2	1.5	1.5
1.5	1	2	1.5	0.5	1.5	1.5
1.5	1	1.5	1	2.5	1.5	1.5
1.5	1	1.5	1.5	1.5	1.5	1.5
1.5	1.5	1.5	1.5	1	1	1.5				Mann-Whitney U test
1.5	1.5	1.5	1.5	1	1.5	1.5
1.5	1.5	1.5	1.5	1.5	1.5	2.5				FRP1-GFP
1	1	1.5	1.5	2	1.5	1.5
1.5	1.5	2	1.5	1.5	2	1.5			0min
1.5	1	1.5	1.5	0.5	2	2				10mins	The U-value is 3087.5.			The Z-Score is -4.92963. The p-value is < .00001. The result is significant at p < .01
1.5	1.5	1.5	1.5	1	1.5	2.5				20mins	The U-value is 4205.			The Z-Score is 2.25931. The p-value is .02382. The result is not significant at p < .01
1.5	1.5	1.5	2	1.5	1.5	1.5				30mins	The U-value is 5050.5.			The Z-Score is 0.8125. The p-value is .41794. The result is not significant at p < .01
1	1.5	1.5	2	1.5	1	1.5				40mins	The U-value is 2799.5			The Z-Score is 5.53788. The p-value is < .00001. The result is significant at p < .01
1	1.5	2	1.5	0.5	1.5	2				50mins	The U-value is 4531.5			The Z-Score is 1.58813. The p-value is .11184. The result is not significant at p < .01
1	1	1.5	2	0.5	2	2.5				60mins	The U-value is 3113.5			The Z-Score is 5.27722. The p-value is < .00001. The result is significant at p < .01
1.5	1	1	1.5	0.5	2	1.5
	1.5	1	1.5		1	1.5
			1.5		1.5	2
			1.5			1.5
			1.5			1.5					Avg	SD
			1.5			1.5				0min	1.41	0.26
			1.5			1.5				10mins	1.17	0.3
										20mins	1.52	0.28
Cytoplasm-0mins	Cytoplasm-10mins	Cytoplasm-20mins	Cytoplasm-30mins	Cytoplasm-40mins	Cytoplasm-50mins	Cytoplasm-60mins				30mins	1.45	0.3
1.41089	1.16667	1.51961	1.45327	1.08416	1.49029	1.70093		Average		40mins	1.08	0.45
0.258805	0.301262	0.280748	0.303538	0.453152	0.305028	0.328374		SD		50mins	1.49	0.31
										60mins	1.7	0.33
	3.2746e-09	0.00457341	0.281164	1.9372e-09	0.0465242	2.68815e-11		T- Test
	-4.92963	2.25931	0.8125	5.53788	1.58813	5.27722		Z-Score
	< .00001	0.02382	0.41794	< .00001	0.11184	< .00001		p- value

## Sheet: Frp2-Hm Membrane
Membrane-0mins	Membrane-10mins	Membrane-20mins	Membrane-30mins	Membrane-40mins	Membrane-50mins	Membrane-60mins
0	1	0	0.5	1.5	0	1.5
0	1	0	0	1	1.5	2
0	0.5	2	0	1	0	0.5
0	1.5	0	1	1	1	1
0.5	0.1	0.5	1	1	1.5	0
0	1	0.5	1	1.5	1.5	1.5
0	0	0.5	1.5	1	1.5	0.5
0.5	0.5	1.5	1	0	0	0.5
0	0	0.5	1	1.5	1.5	1.5
0.5	0	0	1	1.5	1	1
0.5	0	0	0.5	0.5	0	1
0.5	0	0	0	0	2	2
0.5	0.5	0	0.5	1	0	2
0	0.5	0	0	0.5	0.5	1
0	0	1.5	0	0	2	2
0	0	0	1	1.5	0.5	1
0	0	0	1	1.5	2	1.5
0	0	0	1	1.5	0	2
0	0	0	0	0	0	1.5
0.5	0	0	0.5	2	1.5	2
0	1	0.5	1	1	3	1.5
0.5	1	0	1	0	1	0.5
0.5	0.5	1.5	0	1	1.5	1
0	0	0	0	1	0	1
0	0	0	0	0	3	2
0.5	0	0	1	0	1.5	0.5
0	1.5	0	1	2	1	1.5
0	0	1	1	0.5	0	2
0	0.5	0.5	0	2	0.5	1
0	1.5	0.5	0	1.5	1.5	2
1.5	0.5	0.5	0	0	2	2
0.5	0	0	1.5	1.5	2	1.5
0	0	0.5	0	1.5	1.5	2
0.5	0	0	1.5	2	1	0
0	0.5	0	0	0	2	1.5
0	1	0	1	0	1	1.5
0.5	0	0.5	1	2	1.5	2
0	0	0	1.5	0	1.5	0.5
0	0.5	0	0.5	0	1	1.5
0	0.5	0	1	0.5	1.5	2
0.5	0	0	0	1.5	3	1
0	0	0.5	0	1.5	0	1.5
0	0	0.5	0.5	1.5	0	1.5
0.5	0.5	0	1	0	1	2
0	0	0.5	0	1	0	0.5
0.5	0	0	1	1	1.5	1
0	0	0	0.5	1.5	1.5	1.5
0	0	0	0	1.5	0	2
0	0	0.5	1	0	1.5	1.5
0.5	0	0	0.5	0.5	1	3
0	0	0	0	1	0	1.5
0	0	0.5	1.5	1.5	1	1.5
0	0	0.5	0.5	1	0	2
0	0	0	1	1	1.5	0
0	1	1	0.5	0.5	1.5	2
0.5	0	1	0.5	1.5	1.5	1
0.5	0.5	0	0.5	0	0.5	1.5
1	1	0	0.5	1	2	1.5
0	0	0	1	1.5	1	2
0.5	1	0	0	2	1	2
0.5	0	0	1	1.5	0	1
0	0	0.5	1.5	1	1	2
0.5	0	0	0.5	1.5	1.5	2.5
0.5	0	0	0.5	1	1.5	2.5
0.5	1	0	1	2	2	1
1	0	0	0	2	1	1.5
1.5	1	0	0	1	0	1
0	1	0	1	1.5	2	1.5
0	0.5	0	0.5	1	2.5	1.5
0.5	0	0	0	0	0	1
0	0	0	1	0.5	3	1
0.5	0	0	1.5	1	0	1
0	0.5	0	0	1	1	0.5
0	0.5	0	1	1	0	0.5
1.5	0	0.5	0	1.5	1.5	0.5
0.5	0	0	0.5	1	2	1.5
0.5	0	0.5	0	0	1	2
0	0	1	1	0	1.5	0.5
0	0	0	0.5	0	2	2
0	0	0	0	0	1.5	0.5
0	0	0	1.5	0	2	1
0	0.5	0	0.5	0	1	0
0	0	1	1	1	1.5	2
0.5	0	0	1	0.5	3	0.5			Mann-Whitney U test
0.5	0	1	0.5	0	0	0.5
0.5	0	2	1.5	0	1.5	1.5			FRP2-GFP
0.5	0	0	0	2	2	0
0	0	2	0	1.5	0	2		0min
0	0	1.5	0	2	0.5	2.5			10mins	The U-value is 5027.5			The Z-Score is 0.64179. The p-value is .52218. The result is not significant at p < .01
0.5	0	0	1	0.5	1.5	1			20mins	The U-value is 5202.5			The Z-Score is -0.81636. The p-value is .41222. The result is not significant at p < .01
0.5	0.5	0.5	0	2	1.5	2			30mins	The U-value is 3485			The Z-Score is -4.15608. The p-value is < .00001. The result is significant at p < .01
0.5	0	0	0	2	1	1.5			40mins	The U-value is 2683			The Z-Score is -6.35137. The p-value is < .00001. The result is significant at p < .01
0	0.5	0.5	1.5	0.5	0	2.5			50mins	The U-value is 2372			The Z-Score is -6.85043. The p-value is < .00001. The result is significant at p < .01
1.5	1	0	1	0.5	1.5	1			60mins	The U-value is 1196.5			The Z-Score is -9.7518. The p-value is < .00001. The result is significant at p < .01
1.5	0	0	0.5	2.5	2	0.5
1.5	0.5	0.5	0	1	0	1
1	0.5	1.5	1	0.5	1.5	2.5				Avg	SD
0	0	0	0	1	1.5	1.5			0min	0.3	0.4
0.5	0	0	1	0	0	1.5			10mins	0.27	0.41
0	0	0	0.5	1.5	0	0			20mins	0.3	0.5
0	0	0		2.5	0.5	2			30mins	0.6	0.51
0.5		0		0		0			40mins	0.94	0.71
0		1		0		1.5			50mins	1.12	0.84
0		0		0.5		1.5			60mins	1.34	0.68
0.5		0
		0
Membrane-0mins	Membrane-10mins	Membrane-20mins	Membrane-30mins	Membrane-40mins	Membrane-50mins	Membrane-60mins
0.295238	0.273267	0.29717	0.6	0.9375	1.11881	1.34135		Average
0.402488	0.414944	0.501323	0.512471	0.712876	0.837104	0.676457		SD
	0.700071	0.975422	3.88499e-06	7.25044e-14	1.13118e-16	1.59497e-30		T- Test
	0.64179	-0.81636	-4.15608	-6.35137	-6.85043	-9.7518		Z-Score
	0.5221	0.41222	< .00001	< .00001	< .00001	< .00001		p- value

## Sheet: Frp2-Hm ER
ER-0min	ER-10mins	ER-20mins	ER-30mins	ER-40mins	ER-50mins	ER-60mins
0	0	0	0	0	1	0.5
0	0.5	0	0.5	0.5	0.5	0
0	1	0	0.5	0	0.5	0.5
0	1	0.5	0	1	0	0
0.5	1	0	0.5	0	0	0
0	0.5	0	0	0.5	0.5	1
0	0.5	1	0	0.5	0	1
0.5	0.5	0	0	0	1	0.5
0.5	0	1	0.5	1.5	1.5	0.5
0	0	0.5	0.5	1	1	0.5
0.5	0	0.5	0.5	1	0.5	1
0.5	0	0.5	0	0.5	0	0
0.5	0	0	0	1	0.5	0.5
0.5	0	0	0.5	0	0.5	0.5
0	0	0.5	0	0.5	0.5	0
0	0.5	0	0.5	0.5	1	0.5
0.5	0	0	0	1	0.5	1
0.5	0	0.5	0.5	1	1	0
0	0	0	1	0	0	0.5
0.5	0	0	0.5	0	0	0
0.5	0.5	0.5	0	0.5	0	1
0.5	1	0.5	0	0.5	1	0
0.5	0	0	0	1	0	0
0	0.5	0	0.5	0.5	1	0
0	0	0.5	0.5	1	1	0
0.5	0	0	0	0	0	0
0.5	1	0.5	1	1	1	0
0	0	0.5	0	0	1.5	0
0	1	0	0	0.5	0	0
1	1.5	0	0.5	1	0	0
1	0.5	0	0.5	0.5	1	1
0	0	0	0	0.5	1	0.5
0	0	0	0.5	0	0.5	1
0	1	0	0	1	1	0
0.5	0	0	0.5	0.5	0	0
0	0	0	0.5	0.5	0	1
0	0.5	2.5	0.5	0	1	1
0.5	0.5	0	1	0	1.5	0.5
0.5	0	0	0	0	0	0
0	0.5	0	0.5	0	1.5	0.5
0	0.5	0	0.5	0	0	0.5
0	0	0.5	0	0.5	0	0
0	0.5	0	0	0.5	0	0.5
1	0.5	0	0.5	0	0	0
0.5	0	0.5	0	0	0	1
0.5	0.5	0	0	0	1	0
0.5	0	0	0.5	0	0	1
1	0	0	0.5	1	1	0
0.5	0.5	0	0	0	0.5	1
0.5	0	0	0.5	0.5	0.5	1
0	0.5	0	0	0.5	0	1
0.5	0	0	0	0	0	1
0.5	0	1	0	0	1	1
0	0.5	1	0	0	0	0
0	0	0.5	0.5	0.5	0	0
0.5	0.5	0	0.5	0	0	0
0.5	0	0	0.5	1	0	1
0.5	1	0	0.5	0	0	1
0.5	0	0	0.5	1	1	1
0.5	1	0	0.5	1	0	1
0	0.5	0	1	1	0	1
0.5	1	0	1	0	0	1
1	1	0	0	0.5	0	1.5
1	1	0.5	0.5	1	0	1.5
1.5	0.5	0	0	0	0	0.5
1.5	1	0	0	0.5	1.5	0.5
0	0.5	0	0.5	0	1	0.5
0.5	0.5	0	0	1	1.5	0.5
0	0	0	0	0	0	1
0.5	1.5	0.5	0.5	0	0	0
0.5	0.5	0	0	0	0	0
1	0.5	0.5	0.5	0	2	0.5
0.5	0.5	0	0	1	0	0.5
0	0.5	0	0.5	0	0.5	0.5
0	0.5	0.5	0.5	1	1	0.5
0.5	0	0.5	1	0	2	0.5
0.5	0	0	0	1.5	0	0
0	0	0.5	1	1	0	1
0.5	0	0	0.5	0	1	0
0	0	0	0.5	0	1.5	0.5
0	0	0	0.5	0	1	0.5
0.5	0.5	0	0	0.5	0	0
0.5	0	0	0.5	1	0	1
1	0	0	0.5	0.5	1	0
0.5	0.5	0	0	1.5	0	0.5				Mann-Whitney U test
0.5	0	1.5	0.5	0	1	1
0	0	1	0	0	0	1				FRP2-GFP
0	0	1	0	1	0.5	0
0.5	0	0.5	0	0	0	0			0min
1	0	0	0	0	1.5	0.5				10mins	The U-value is 4520.5			The Z-Score is 1.82717. The p-value is .06724. The result is not significant at p < .01
0.5	0	0.5	0	0	0	0				20mins	The U-value is 3768.5			The Z-Score is -4.05025. The p-value is < .00001. The result is significant at p < .01
1	0	0	0.5	0	0.5	0				30mins	The U-value is 4528			The Z-Score is 1.69941. The p-value is .08914. The result is not significant at p < .01
0.5	0.5	0.5	0	1	1.5	0				40mins	The U-value is 5423			The Z-Score is 0.0835. The p-value is .93624. The result is not significant at p < .01
1.5	0	0	1	0	0	0.5				50mins	The U-value is 5286			The Z-Score is -0.03741. The p-value is .9681. The result is not significant at p < .01
1.5	0	1	0.5	0	0	1				60mins	The U-value is 5159.5			The Z-Score is -0.68626. The p-value is .4902. The result is not significant at p < .01
1	0.5	0	0	0.5	0	0
1	0	0	0.5	0.5	0	0
0.5	0	0	0	0	0	1					Avg	SD
1	0	0	0	0.5	0	1				0min	0.42	0.39
0	0	0	0.5	1	1	0				10mins	0.32	0.39
0.5	0.5	0		0.5	0.5	0				20mins	0.22	0.4
0		0		1		1				30mins	0.31	0.32
0.5		0.5		0		0.5				40mins	0.43	0.45
0.5		0		0.5		0				50mins	0.49	0.57
0.5		0								60mins	0.47	0.44
		0
ER-0min	ER-10mins	ER-20mins	ER-30mins	ER-40mins	ER-50mins	ER-60mins
0.419048	0.321782	0.216981	0.31	0.427885	0.485149	0.466346		Average
0.39299	0.391051	0.396526	0.316068	0.448397	0.567695	0.442107		SD
	0.076545	0.000258342	0.030204	0.879684	0.330812	0.414514		T- Test
	1.82717	-4.05025	1.69941	0.0835	-0.03741	-0.68626		Z-Score
	0.06724	< .00001	0.08914	0.93624	0.9681	0.4902		p- value

## Sheet: Frp2-Hm Vacuole
Vacuole-0min	Vacuole-10mins	Vacuole-20mins	Vacuole-30mins	Vacuole-40mins	Vacuole-50mins	Vacuole-60mins
2	2.5	2	1.5	2.5	2.5	1.5
2	2	2.5	1.5	2	2	2
1.5	2	2	1.5	1.5	2	2.5
1.5	2.5	1.5	1.5	1.5	2	1
3	1.5	1.5	2	2.5	2	1.5
2	2	1	1.5	2	2	1.5
1.5	1.5	3	2.5	1.5	2.5	2.5
3	1	2	2	1.5	2.5	2.5
2.5	2	1.5	1.5	2	2.5	1.5
2.5	2.5	2.5	2	2.5	1	2
2	1	2	1.5	1.5	1	2.5
2	2	2	2	2	2	1.5
2	2	2.5	2	2.5	3	2.5
2	2.5	1.5	0.5	2	2.5	1.5
2	2	2	1.5	2	2.5	1.5
2	2	2	1.5	2.5	2	1.5
3	1.5	2.5	2.5	2.5	2.5	2.5
2	1	1.5	2	2	1	1.5
2.5	2	2	0.5	3	2.5	2
2	2	2.5	1.5	2	2	2
2	2.5	2	1.5	1.5	2.5	1.5
2	2	2	2	1.5	2.5	2
2	1	2	2	1	2	1.5
1.5	1.5	2	2	2	2	2
2.5	2	2.5	2	1.5	3	2.5
2	2.5	2.5	1.5	1.5	2.5	2
2.5	2	1.5	1.5	1.5	3	2
2	2	2.5	1.5	2.5	2.5	2
2	3	2.5	1.5	2.5	2.5	3
3	3	1.5	2	2.5	2	2
2	2	3	1.5	2.5	2	2
2	1	2.5	2.5	2	2.5	2.5
1	1.5	3	2	2	2.5	3
1.5	2.5	2	2.5	3	3	2
2.5	2	1.5	2	3	3	1.5
2	1.5	1.5	2	2	3	2.5
2.5	2.5	2	2.5	2	2	2.5
2.5	2	2	1.5	2	2.5	2
2.5	1.5	1.5	2	2	3	3
2.5	2	2.5	1	1.5	3	1.5
1.5	2	1.5	1	2.5	2.5	2.5
1.5	2	1.5	1	3	3	1.5
1.5	1.5	2	1	2.5	1.5	1
2	2.5	2.5	2	2	2.5	2.5
2	2.5	3	1.5	2	3	3
1.5	2	1.5	1.5	1.5	2.5	1.5
2.5	2.5	2	2	1.5	2.5	1.5
2	2	2.5	2	2.5	2	1.5
2	2	1.5	2.5	1	3	2.5
1.5	2	2	1	2	2	3
2	2	1.5	2	2	3	2
2	2	1.5	1.5	2	2	1.5
2.5	2	2	2.5	2	2.5	3
2	2.5	2.5	1	1.5	3	2
2	1.5	2	2.5	2	1.5	2
1.5	3	2	3	1	2.5	1.5
1.5	3	1.5	1	2	1.5	2.5
2.5	3	1.5	1	1.5	3	2.5
2	2	1.5	1.5	3	2	3
3	2	1.5	1	3	2.5	1.5
3	3	1	1.5	3	3	1.5
2.5	3	2	2	2	2	2.5
1.5	2.5	1.5	2	2	1.5	3
2	2	2.5	2	2	2	2
2	2.5	2.5	1.5	2	2	3
3	2	2.5	2	2	2	2
3	2.5	1.5	2	2	2.5	2.5
2	2	1.5	1.5	2	2	1.5
2	2.5	1.5	2.5	2	2.5	1.5
1	1.5	2	2.5	2	2.5	1
2	2	2.5	2	2	3	1
1.5	2.5	1.5	2.5	3	3	2
1.5	2.5	2	1	2.5	2	2
1.5	1.5	2	2	1.5	2.5	1.5
2	2	2	1.5	1.5	2.5	2.5
3	1.5	2.5	2.5	1.5	2	1.5
2.5	2	2.5	1.5	2.5	2.5	2
2	1.5	2.5	2.5	2.5	3	2.5
2	2	1.5	1.5	2.5	2.5	1.5
2	2	1.5	2.5	2	2.5	2				Mann-Whitney U test
2	1.5	1.5	2	1.5	3	1.5
2.5	2	2.5	2.5	2	3	2				FRP2-GFP
1.5	1.5	2.5	1.5	1.5	3	2
1.5	1.5	1.5	2.5	1.5	3	3			0min
1.5	2	1.5	2	1.5	2	2.5				10mins	The U-value is 4749			The Z-Score is 1.29293. The p-value is .19706. The result is not significant at p < .01
3	1	2.5	2	2.5	2.5	2				20mins	The U-value is 5239			The Z-Score is -0.73405. The p-value is .4654. The result is not significant at p < .01
2.5	2.5	2.5	2.5	2	2.5	3				30mins	The U-value is 3736			The Z-Score is 3.56488. The p-value is .00038. The result is significant at p < .01
2.5	2.5	3	2	2.5	1	1.5				40mins	The U-value is 4941			The Z-Score is 1.18609. The p-value is .23404. The result is not significant at p < .01
3	2	3	2.5	1.5	2	3				50mins	The U-value is 4104.5			The Z-Score is -2.79979. The p-value is .00512. The result is significant at p < .01
1.5	2	2	1.5	1	2.5	1.5				60mins	The U-value is 5076.5.			The Z-Score is 0.87613. The p-value is .37886. The result is not significant at p < .01
2.5	2	2.5	2	2.5	2.5	1.5
3	1.5	2.5	2	1	2	1.5
2	2.5	2.5	2	2	2	2.5
3	2.5	2	2.5	2	1.5	2.5
3	1.5	2.5	2	2	3	1
3	2	2.5	1.5	2	1.5	2.5
3	3	2.5	2	2.5	2	2.5
2	1.5	2.5	1.5	1.5	2	3					Avg	SD
2.5	1.5	2	2.5	2	1.5	2				0min	2.13	0.51
2.5	1	2.5	2	2	1	2.5				10mins	2.01	0.51
2	1	2.5		3	2	2.5				20mins	2.06	0.48
1.5		2		2.5		2				30mins	1.83	0.5
1.5		2		2		2				40mins	2.03	0.5
2		2.5		2		2.5				50mins	2.32	0.53
2		1.5								60mins	2.06	0.56
		2.5
Vacuole-0min	Vacuole-10mins	Vacuole-20mins	Vacuole-30mins	Vacuole-40mins	Vacuole-50mins	Vacuole-60mins
2.12857	2.0099	2.06132	1.825	2.02885	2.31683	2.05769		Average
0.509659	0.514685	0.481579	0.5044	0.496722	0.532554	0.558725		SD
	0.0979306	0.325648	2.82863e-05	0.153553	0.0102146	0.339034		T- Test
	1.29293	-0.73405	3.56488	1.18609	-2.79979	0.87613		Z-Score
	0.19706	0.4654	0.00038	0.23404	0.00512	0.37886		p- value

## Sheet: Frp2-Hm Cytoplasm 
Cytoplasm-0min	Cytoplasm-10mins	Cytoplasm-20mins	Cytoplasm30mins	Cytoplasm-40mins	Cytoplasm-50mins	Cytoplasm-60mins
1	1.5	1.5	0.5	1.5	1.5	2
1	1.5	1.5	1	1.5	2	2
1	1.5	1.5	1	1.5	2	1
1	2	1	1	1.5	2	1
1.5	1.5	1	1.5	2	2	1.5
0.5	1.5	1.5	1	2	2	2
1	1	1.5	1.5	1.5	2	2
1.5	1	2	1	1.5	2	1.5
1	1	1.5	1	1.5	2	1.5
1	1.5	1.5	1	1.5	1.5	1.5
1.5	1	1.5	1.5	1.5	1.5	2
1.5	1	1.5	0.5	1.5	2	2
1.5	1	1.5	1	2	2	2
1.5	1	1	0.5	2	2	1.5
0.5	1	1.5	0.5	2	2	2
1	1.5	1.5	1	2.5	2	1.5
1.5	1	1.5	2	2.5	2.5	1.5
1	1	1.5	1	2	1.5	2
1	1	1.5	0.5	1.5	2	2
1	1	1.5	1	2	1.5	2
1.5	1.5	1.5	1	1.5	2.5	1.5
1.5	1.5	1.5	1.5	1.5	2.5	1
1.5	1	1.5	1.5	1.5	2	1
1.5	1.5	1.5	1	1.5	1.5	1.5
1	1.5	1.5	0.5	1.5	3	2.5
1	1.5	1.5	1	1.5	1.5	1
1.5	2	1.5	1.5	2	2.5	1.5
1	1.5	1.5	0.5	1.5	2	2
1	2	1.5	1	2	1.5	1.5
2	2	1.5	0.5	1.5	2	1.5
2	1	1.5	1	1.5	2.5	1.5
1.5	1	1.5	1	1.5	2.5	1.5
1	1	1.5	1	1.5	2	2
1.5	1.5	1.5	1.5	2.5	2	1.5
1.5	1.5	1.5	1	2	2	1.5
1	2	1.5	1.5	1.5	2	2
1.5	1.5	1.5	1.5	2	2	2.5
1.5	1.5	1.5	1.5	1.5	2	1.5
1.5	1	1	1	1.5	2.5	2
1	1.5	1	0.5	1.5	2	2.5
1	1.5	1.5	0.5	2	2.5	1.5
1.5	1.5	2	0.5	2.5	2	2
1.5	1	1.5	0.5	2	1	1.5
2	2	2	1	1.5	1.5	3
1.5	1	2	0.5	1.5	1.5	3
1.5	1	2	1	1	2	1.5
1.5	1.5	2	1	1.5	2	1.5
1.5	1	2	1	2	1.5	3
1.5	1.5	2	1	1.5	2	1.5
1	1.5	2	0.5	2	2	2
1.5	1.5	1.5	1.5	2	2	1.5
1.5	1.5	1.5	1.5	2	2.5	1.5
1	1	2.5	1	2.5	1.5	2
1	1.5	2.5	1.5	2	2.5	1.5
1	1.5	2.5	1	1.5	1.5	2
1.5	1.5	2.5	2	1.5	2	2
1.5	1.5	1.5	1	1.5	1	2.5
1.5	2	1.5	0.5	1.5	2	2
1.5	1.5	1.5	1	2	2	1.5
1.5	2	1.5	0.5	2	2	2
1.5	2	1.5	1.5	2	2	1.5
2	2	2	1.5	2.5	2	2
1.5	2	1.5	1	2	2	2.5
1.5	1.5	2	0.5	2	2	2.5
2	1.5	2.5	1	2.5	2	1.5
2.5	1.5	2	0.5	2	2	2
2.5	1.5	1.5	0.5	1.5	1.5	2
1.5	2	1.5	1.5	2	2	2
1.5	1.5	1.5	2	2	2	2
1.5	1	1.5	0.5	2.5	1.5	1.5
1	1.5	1.5	1	1.5	3	1.5
1.5	1.5	1.5	2	1.5	3	1.5
1.5	1.5	1.5	0.5	2.5	1.5	1.5
1	1.5	1.5	0.5	1.5	1.5	1.5
2	1	2	1	1.5	2	1.5
1.5	1	2	1	2	2.5	2
1.5	1.5	2	0.5	1.5	2.5	2
1.5	1.5	2	1.5	1.5	2	1
2	1.5	1.5	0.5	2	2	2
1.5	1.5	1.5	1	1.5	2	2
1.5	1	1.5	1.5	1	2	1.5
2	1	2	1.5	1.5	3	1.5
1.5	1	2	0.5	1.5	2.5	2			Mann-Whitney U test
2	1	1.5	1	1.5	2	2.5
1.5	1	2	1.5	1.5	2	2			FRP2-GFP
2	1	2	1	2	2	2
1	1	2	1	2	2.5	2		0min
1	1.5	2.5	1	2	1.5	2			10mins	The U-value is 4666.			The Z-Score is 1.48699. The p-value is .13622. The result is not significant at p < .01
1.5	1	2.5	0.5	2	2	2.5			20mins	The U-value is 3931.5			The Z-Score is 3.68266. The p-value is .00024. The result is significant at p < .01
2	1.5	2	1.5	1	2	1.5			30mins	The U-value is 2506.5			The Z-Score is 6.46083. The p-value is < .00001. The result is significant at p < .01
1.5	1	1.5	0.5	2	2	1.5			40mins	The U-value is 3221.5			The Z-Score is -5.11953. The p-value is < .00001. The result is significant at p < .0
1.5	1	1.5	1	2	1.5	1.5			50mins	The U-value is 2054			The Z-Score is -7.59392. The p-value is < .00001. The result is significant at p < .01
2	1.5	1.5	1.5	2	1.5	2			60mins	The U-value is 3157.5			The Z-Score is -5.26593. The p-value is < .00001. The result is significant at p < .01
2	1.5	1.5	1.5	1	1.5	2
2	1.5	2	1	2	2	1.5
2	1	2	0.5	1.5	1.5	1.5
2	2	2	1.5	2	1.5	2
1	1	1.5	0.5	1.5	1.5	1.5				Avg	SD
2	1	1.5	1	1	1.5	2			0min	1.45	0.39
2	1	1.5	1	2	1.5	1.5			10mins	1.37	0.34
1.5	1	1.5		2.5	1.5	2			20mins	1.67	0.34
1.5		1.5		2.5		2			30mins	1.02	0.42
1		2		1.5		1.5			40mins	1.76	0.37
1.5		1.5		1.5		1			50mins	1.96	0.4
1.5		1.5							60mins	1.79	0.42
		1.5
Cytoplasm-0min	Cytoplasm-10mins	Cytoplasm-20mins	Cytoplasm30mins	Cytoplasm-40mins	Cytoplasm-50mins	Cytoplasm-60mins
1.44762	1.36634	1.66509	1.015	1.76442	1.95545	1.78846		Average
0.38558	0.338313	0.336096	0.417151	0.374922	0.400618	0.42204		SD
	0.10986	1.96963e-05	5.33481e-13	7.78199e-09	2.70003e-17	5.23614e-09		T- Test
	1.48699	3.68266	6.46083	-5.11953	-7.59392	-5.26593		Z-Score
	0.13622	0.00024	< .00001	< .00001	< .00001	< .00001		p- value

## Sheet:  Graphs
FRP1-GFP with or without Hm	0	10	20	30	40	50	60			0	10	20	30	40	50	60
Cytoplasmic signal	1.41	1.17	1.52	1.45	1.08	1.49	1.7		Cytoplasmic signal	1.41	1.17	1.52	1.45	1.08	1.49	1.7
Cytoplasmic signal (SD)	0.26	0.3	0.28	0.3	0.45	0.31	0.33		Membrane signal	0.55	0.73	0.63	1.07	0.94	1.29	1.36
Membrane signal	0.55	0.73	0.63	1.07	0.94	1.29	1.36		Vacuolar signal	1.28	1.04	1.31	1.3	1.21	1.28	1.46
Membrane signal (SD)	0.43	0.44	0.6	0.45	0.48	0.55	0.67		ER signal	0.67	0.53	0.52	0.79	0.66	0.8	0.76
Vacuolar signal	1.28	1.04	1.31	1.3	1.21	1.28	1.46
Vacuolar signal (SD)	0.32	0.36	0.34	0.36	0.44	0.39	0.44
ER signal	0.67	0.53	0.52	0.79	0.66	0.8	0.76
ER signal (SD)	0.65	0.36	0.53	0.64	0.5	0.46	0.64
FRP2-GFP with or without Hm	0	10	20	30	40	50	60			0	10	20	30	40	50	60
Cytoplasmic signal	1.45	1.37	1.67	1.02	1.76	1.96	1.79		Cytoplasmic signal	1.45	1.37	1.67	1.02	1.76	1.96	1.79
Cytoplasmic signal (SD)	0.39	0.34	0.34	0.42	0.37	0.4	0.42		Membrane signal	0.3	0.27	0.3	0.6	0.94	1.12	1.34
Membrane signal	0.3	0.27	0.3	0.6	0.94	1.12	1.34		Vacuolar signal	2.13	2.01	2.06	1.83	2.03	2.32	2.06
Membrane signal (SD)	0.4	0.41	0.5	0.51	0.71	0.84	0.68		ER signal	0.42	0.32	0.22	0.31	0.43	0.49	0.47
Vacuolar signal	2.13	2.01	2.06	1.83	2.03	2.32	2.06
Vacuolar signal (SD)	0.51	0.51	0.48	0.5	0.5	0.53	0.56
ER signal	0.42	0.32	0.22	0.31	0.43	0.49	0.47
ER signal (SD)	0.39	0.39	0.4	0.32	0.45	0.57	0.44
