# Supplementary material for: Ferric reductase-related proteins mediate fungal heme acquisition
Source: eLife. 2022 Oct 6;11:e80604. doi: 10.7554/eLife.80604 (PMC9635878; doi:10.7554/eLife.80604)
Supplement: Figure 4—figure supplement 2—source data 1. [file elife-80604-fig4-figsupp2-data1.zip]

Archive with 19 entries (18 files):
- Fig 4 sup 2 /
- Fig 4 sup 2 /Fig 4 sup 2 A lower panel raw.Tif
- __MACOSX/Fig 4 sup 2 /._Fig 4 sup 2 A lower panel raw.Tif
- Fig 4 sup 2 /Fig 4 sup 2 A top panel raw.Tif
- __MACOSX/Fig 4 sup 2 /._Fig 4 sup 2 A top panel raw.Tif
- Fig 4 sup 2 /Fig 4 sup 2 A top panel marked.tif
- __MACOSX/Fig 4 sup 2 /._Fig 4 sup 2 A top panel marked.tif
- Fig 4 sup 2 /Fig 4 sup 2 A lower panel marker overlay 1.Tif
- __MACOSX/Fig 4 sup 2 /._Fig 4 sup 2 A lower panel marker overlay 1.Tif
- Fig 4 sup 2 /Fig 4 sup 2 A lower panel marked.Tif
- __MACOSX/Fig 4 sup 2 /._Fig 4 sup 2 A lower panel marked.Tif
- Fig 4 sup 2 /Fig 4 sup 2 A top panel marker overlay.Tif
- __MACOSX/Fig 4 sup 2 /._Fig 4 sup 2 A top panel marker overlay.Tif
- Fig 4 sup 2 /Fig 4 sup 2 B marker overlay.Tif
- __MACOSX/Fig 4 sup 2 /._Fig 4 sup 2 B marker overlay.Tif
- Fig 4 sup 2 /Fig 4 sup 2 B raw.Tif
- __MACOSX/Fig 4 sup 2 /._Fig 4 sup 2 B raw.Tif
- Fig 4 sup 2 /Fig 4 sup 2 B marked.tif
- __MACOSX/Fig 4 sup 2 /._Fig 4 sup 2 B marked.tif
