# Supplementary material for: Ferric reductase-related proteins mediate fungal heme acquisition
Source: eLife. 2022 Oct 6;11:e80604. doi: 10.7554/eLife.80604 (PMC9635878; doi:10.7554/eLife.80604)
Supplement: Figure 5—source data 1. [file elife-80604-fig5-data1.zip › Figure 5 - source data 1.xlsx]

## Sheet: day 2 PGA & FRP1+PGA7
Application: Tecan i-control				Tecan i-control , 1.10.4.0
Device: infinite 200Pro				Serial number: 1306007910				Serial number of connected stacker:
Firmware: V_3.37_07/12_Infinite (Jul 20 2012/13.56.47)				MAI, V_3.37_07/12_Infinite (Jul 20 2012/13.56.47)
Date:	29/12/2021
Time:	11:12:51
System				PLATE-READER
User				MEDICINE\Multilabs
Plate				Greiner 96 Flat Bottom Transparent Polystyrol [GRE96ft.pdfx]
Plate-ID (Stacker)
Label: Label1
Mode				Absorbance
Wavelength				600	nm
Bandwidth				9	nm
Number of Flashes				25
Settle Time				0	ms
Part of Plate				A1-F12
Start Time:	29/12/2021 11:12:51
	Temperature: 25.9 °C
<>	1	2	3	4	5	6	7	8	9	10	11	12
A	0.487	0.4629	0.4139	0.3656	0.1905	0.1003	0.099	0.0531	0.0499	0.0426	0.0469	0.0442	PGA7
B	0.4672	0.4932	0.4269	0.3613	0.2243	0.11	0.0775	0.0555	0.048	0.044	0.0446	0.0439	PGA7
C	0.4725	0.4597	0.4015	0.3368	0.1842	0.1159	0.0866	0.0586	0.0474	0.044	0.0433	0.0435	PGA7
D	0.4596	0.4327	0.486	0.4528	0.434	0.3517	0.2647	0.1936	0.093	0.0481	0.043	0.0449	FRP1+PGA7
E	0.4521	0.47	0.4928	0.5668	0.4316	0.3156	0.2514	0.1909	0.0777	0.0445	0.0419	0.0474	FRP1+PGA7
F	0.4392	0.4601	0.4958	0.4659	0.5763	0.3691	0.322	0.2388	0.0965	0.0455	0.0438	0.047	FRP1+PGA7
End Time:	29/12/2021 11:13:50

## Sheet: day 2 V + FRP1
Application: Tecan i-control				Tecan i-control , 1.10.4.0
Device: infinite 200Pro				Serial number: 1306007910				Serial number of connected stacker:
Firmware: V_3.37_07/12_Infinite (Jul 20 2012/13.56.47)				MAI, V_3.37_07/12_Infinite (Jul 20 2012/13.56.47)
Date:	29/12/2021
Time:	11:11:15
System				PLATE-READER
User				MEDICINE\Multilabs
Plate				Greiner 96 Flat Bottom Transparent Polystyrol [GRE96ft.pdfx]
Plate-ID (Stacker)
Label: Label1
Mode				Absorbance
Wavelength				600	nm
Bandwidth				9	nm
Number of Flashes				25
Settle Time				0	ms
Part of Plate				A1-F12
Start Time:	29/12/2021 11:11:15
	Temperature: 26.1 °C									Medium	-HIS
<>	1	2	3	4	5	6	7	8	9	10	11	12
A	0.5174	0.4889	0.4312	0.3679	0.2846	0.1092	0.0775	0.0525	0.0455	0.0434	0.0426	0.0407	B3379	vector
B	0.4999	0.4907	0.457	0.4	0.2119	0.1246	0.0884	0.0576	0.0448	0.0442	0.0421	0.0436	B3379	vector
C	0.4842	0.4779	0.4605	0.4345	0.2472	0.1394	0.0943	0.0696	0.0447	0.0428	0.0436	0.0441	B3379	vector
D	0.3999	0.4421	0.359	0.3941	0.3033	0.1858	0.0875	0.0654	0.0462	0.0437	0.0432	0.0462		FRP1
E	0.3544	0.4434	0.3973	0.3776	0.2596	0.1521	0.0861	0.0737	0.0453	0.0432	0.0429	0.0461		FRP1
F	0.3332	0.3723	0.3859	0.4005	0.3051	0.2358	0.0635	0.0467	0.0448	0.0439	0.0429	0.0456		FRP1
End Time:	29/12/2021 11:12:15

## Sheet: Hemin_day 2
Medium: -HIS		[hemin]→	0	0.05	0.075	0.1	0.15	0.2	0.3					Blank
KY1498-3+B3379	Vector		0.0426	0.0455	0.0525	0.0775	0.1092	0.2846	0.3679					0.0407
			0.0421	0.0448	0.0576	0.0884	0.1246	0.2119	0.4					0.0436
			0.0436	0.0447	0.0696	0.0943	0.1394	0.2472	0.4345					0.0441
		avg	0.0427667	0.045	0.0599	0.0867333	0.1244	0.2479	0.4008					0.0428
		avg- blank	-3.33339e-05	0.0022	0.0171	0.0439333	0.0816	0.2051	0.358					0
		std	0.000763763	0.00043589	0.00877895	0.00852311	0.015101	0.0363551	0.0333072					0.00183576
KY1498-3+KB2569	FRP1		0.0432	0.0462	0.0654	0.0875	0.1858	0.3033	0.3941					0.0462
			0.0429	0.0453	0.0737	0.0861	0.1521	0.2596	0.3776					0.0461
			0.0429	0.0448	0.0467	0.0635		0.3051	0.4005					0.0456
		avg	0.043	0.0454333	0.0619333	0.0790333	0.16895	0.289333	0.390733					0.0459667
		avg- blank	-0.00296667	-0.000533335	0.0159667	0.0330667	0.122983	0.243367	0.344767					0
		std	0.000173206	0.000709461	0.0138298	0.0134705	0.0238295	0.0257655	0.0118154					0.000321455
KY1498-3+PGA7 4-1 (1)	PGA7		0.0469	0.0499	0.0531	0.099	0.1003	0.1905	0.3656					0.0442
			0.0446	0.048	0.0555	0.0775	0.11	0.2243	0.3613					0.0439
			0.0433	0.0474	0.0586	0.0866	0.1159	0.1842	0.3368					0.0435
		avg	0.0449333	0.0484333	0.0557333	0.0877	0.108733	0.199667	0.354567					0.0438667
		avg- blank	0.00106667	0.00456667	0.0118667	0.0438333	0.0648667	0.1558	0.3107					0
		std	0.001823	0.00130512	0.00275741	0.0107921	0.00787676	0.0215644	0.0155359					0.000351189
KY1498-3+KB2566-10-1	FRP1+PGA7		0.043	0.093	0.1936	0.2647	0.3517	0.434	0.4528					0.0449
			0.0419	0.0777	0.1909	0.2514	0.3156	0.4316						0.0474
			0.0438	0.0965	0.2388	0.322	0.3691		0.4659					0.047
		avg	0.0429	0.0890667	0.207767	0.279367	0.345467	0.4328	0.45935					0.0464333
		avg- blank	-0.00353333	0.0426333	0.161333	0.232933	0.299033	0.386367	0.412917					0
		std	0.000953939	0.00999817	0.0269095	0.0375156	0.0272893	0.00169704	0.0092631					0.00134288
		T-test FRP1vs vector	0.326475	0.213959	0.421039	0.228911	0.089358	0.0951475	0.330917
		T-test PGA7 vs vector	0.082337	0.0171603	0.25155	0.454633	0.104482	0.0677022	0.0614101
		T-Test FRP1 + PGA7 vs vector	0.429862	0.00829145	0.00317909	0.00478875	0.000480209	0.00621544	0.0408356
											p<0.05
											p<0.001

## Sheet: v & FRP1 day 3
Application: Tecan i-control				Tecan i-control , 1.10.4.0
Device: infinite 200Pro				Serial number: 1306007910				Serial number of connected stacker:
Firmware: V_3.37_07/12_Infinite (Jul 20 2012/13.56.47)				MAI, V_3.37_07/12_Infinite (Jul 20 2012/13.56.47)
Date:	30/12/2021
Time:	12:01:22
System				PLATE-READER
User				MEDICINE\Multilabs
Plate				Greiner 96 Flat Bottom Transparent Polystyrol [GRE96ft.pdfx]
Plate-ID (Stacker)
Label: Label1
Mode				Absorbance
Wavelength				600	nm
Bandwidth				9	nm
Number of Flashes				25
Settle Time				0	ms
Part of Plate				A1-F12
Start Time:	30/12/2021 12:01:22
	Temperature: 22 °C
<>	1	2	3	4	5	6	7	8	9	10	11	12
A	0.5677	0.5196	0.5159	0.5044	0.4646	0.2081	0.155	0.0769	0.0467	0.0435	0.0424	0.0428	Vector
B	0.5021	0.554	0.5118	0.552	0.3677	0.2568	0.1706	0.0846	0.0471	0.0441	0.0426	0.0422	Vector
C	0.5195	0.48	0.4934	0.4597	0.4465	0.2596	0.1678	0.1135	0.0466	0.0427	0.0428	0.0434	Vector
D	0.5337	0.5637	0.465	0.4888	0.5044	0.3553	0.29	0.2591	0.0493	0.0439	0.043	0.0458	FRP1
E	0.5063	0.4984	0.562	0.5255	0.4796	0.3822	0.2758	0.2365	0.0486	0.043	0.0428	0.0457	FRP1
F	0.6407	0.4023	0.6123	0.6728	0.4812	0.4061	0.2216	0.0727	0.0474	0.0442	0.0436	0.0453	FRP1
End Time:	30/12/2021 12:02:21

## Sheet: PGA7 & FRP1+PGA7 day 3
Application: Tecan i-control				Tecan i-control , 1.10.4.0
Device: infinite 200Pro				Serial number: 1306007910				Serial number of connected stacker:
Firmware: V_3.37_07/12_Infinite (Jul 20 2012/13.56.47)				MAI, V_3.37_07/12_Infinite (Jul 20 2012/13.56.47)
Date:	30/12/2021
Time:	12:02:47
System				PLATE-READER
User				MEDICINE\Multilabs
Plate				Greiner 96 Flat Bottom Transparent Polystyrol [GRE96ft.pdfx]
Plate-ID (Stacker)
Label: Label1
Mode				Absorbance
Wavelength				600	nm
Bandwidth				9	nm
Number of Flashes				25
Settle Time				0	ms
Part of Plate				A1-F12
Start Time:	30/12/2021 12:02:47
	Temperature: 22.2 °C										-HIS
<>	1	2	3	4	5	6	7	8	9	10	11	12
A	0.535	0.4756	0.5038	0.4924	0.3407	0.2205	0.1944	0.0795	0.0538	0.044	0.0543	0.0432	PGA7
B	0.5103	0.5321	0.5733	0.5087	0.3385	0.2722	0.1757	0.0909	0.0537	0.0447	0.0445	0.0428	PGA7
C	0.4955	0.4671	0.5208	0.4923	0.3608	0.2483	0.1664	0.0963	0.0516	0.0439	0.0446	0.0432	PGA7
D	0.5558	0.5191	0.5461	0.562	0.531	0.4979	0.4757	0.3678	0.2047	0.0601	0.0428	0.0457	FRP1+PGA7
E	0.5207	0.5934	0.5639	0.5327	0.5196	0.4764	0.4319	0.2975	0.163	0.0443	0.0427	0.0468	FRP1+PGA7
F	0.4864	0.5223	0.5089	0.5042	0.5016	0.457	0.47	0.4014	0.2327	0.0555	0.0437	0.0465	FRP1+PGA7
End Time:	30/12/2021 12:03:46

## Sheet: Hemin_day 3
Medium: -HIS		[hemin]→	0	0.05	0.075	0.1	0.15	0.2	0.3					Blank
KY1498-3+B3379	Vector		0.0424	0.0467	0.0769	0.155	0.2081	0.4646	0.5044					0.0428
			0.0426	0.0471	0.0846	0.1706	0.2568	0.3677	0.552					0.0422
			0.0428	0.0466	0.1135	0.1678	0.2596	0.4465	0.4597					0.0434
		avg	0.0426	0.0468	0.0916667	0.164467	0.2415	0.426267	0.505367					0.0428
		avg- blank	-0.000200001	0.004	0.0488667	0.121667	0.1987	0.383467	0.462567					0
		std	0.000200002	0.000264575	0.0192962	0.00831705	0.0289591	0.0515213	0.0461576					0.000600001
KY1498-3+KB2569	FRP1		0.043	0.0493	0.2591	0.29	0.3553	0.5044	0.4888					0.0458
			0.0428	0.0486	0.2365	0.2758	0.3822	0.4796	0.5255					0.0457
			0.0436	0.0474		0.2216	0.4061	0.4812						0.0453
		avg	0.0431333	0.0484333	0.2478	0.262467	0.3812	0.4884	0.50715					0.0456
		avg- blank	-0.00246666	0.00283333	0.2022	0.216867	0.3356	0.4428	0.46155					0
		std	0.000416332	0.000960902	0.0159806	0.0360967	0.0254148	0.0138795	0.0259508					0.000264575
KY1498-3+PGA7 4-1 (1)	PGA7		0.0543	0.0538	0.0795	0.1944	0.2205	0.3407	0.4924					0.0432
			0.0445	0.0537	0.0909	0.1757	0.2722	0.3385	0.5087					0.0428
			0.0446	0.0516	0.0963	0.1664	0.2483	0.3608	0.4923					0.0432
		avg	0.0478	0.0530333	0.0889	0.178833	0.247	0.346667	0.4978					0.0430667
		avg- blank	0.00473333	0.00996667	0.0458333	0.135767	0.203933	0.3036	0.454733					0
		std	0.00562939	0.00124231	0.00857671	0.0142606	0.0258745	0.0122892	0.00943982					0.00023094
KY1498-3+KB2566-10-1	FRP1+PGA7		0.0428	0.2047	0.3678	0.4757	0.4979	0.531	0.562					0.0457
			0.0427	0.163	0.2975	0.4319	0.4764	0.5196	0.5327					0.0468
			0.0437	0.2327	0.4014	0.47	0.457	0.5016	0.5042					0.0465
		avg	0.0430667	0.200133	0.355567	0.4592	0.4771	0.5174	0.532967					0.0463333
		avg- blank	-0.00326667	0.1538	0.309233	0.412867	0.430767	0.471067	0.486633					0
		std	0.000550756	0.0350737	0.0530193	0.0238137	0.020459	0.0148229	0.0289009					0.000568624
		T-test FRP1vs vector	0.0716235	0.0447204	0.00187109	0.0183275	0.00173567	0.0824467	0.479757
		T-test PGA7 vs vector	0.125322	0.00518477	0.418114	0.111389	0.409218	0.0543976	0.402598
		T-Test FRP1 + PGA7 vs vector	0.13873	0.0084965	0.0036127	0.00040502	0.000287358	0.0411068	0.219159
											p<0.05
											p<0.001
